# Supplementary material for: Australian Podiatry Research in Rheumatology: A Bibliometric Analysis
Source: J Foot Ankle Res. 2026 Feb 2;19(1):e70128. doi: 10.1002/jfa2.70128 (PMC12864540; doi:10.1002/jfa2.70128)
Supplement: Supplementary file 2 — Supporting Information S2 [file JFA2-19-e70128-s001.csv]

Authors	Author full names	Author(s) ID	Title	Year	Source title	Volume	Issue	Art. No.	Page start	Page end	Page count	Cited by	DOI	Link	Affiliations	Authors with affiliations	Abstract	Author Keywords	Index Keywords	Funding Details	Funding Texts	Correspondence Address	Editors	Publisher	ISSN	ISBN	CODEN	PubMed ID	Language of Original Document	Abbreviated Source Title	Document Type	Publication Stage	Open Access	Source	EID
Arnold J.B.; Mackintosh S.; Jones S.; Thewlis D.	Arnold, John B. (37002592500); Mackintosh, Shylie (56090789700); Jones, Sara (55319316700); Thewlis, Dominic (15077527600)	37002592500; 56090789700; 55319316700; 15077527600	Differences in foot kinematics between young and older adults during walking	2014	Gait and Posture	39	2		689	694	5	56	10.1016/j.gaitpost.2013.09.021	https://www.scopus.com/inward/record.uri?eid=2-s2.0-84892796473&doi=10.1016%2fj.gaitpost.2013.09.021&partnerID=40&md5=62361e96f61911b688649030f9c92971	School of Health Sciences, University of South Australia, Adelaide, Australia; Sansom Institute for Health Research, University of South Australia, Adelaide, Australia	Arnold J.B., School of Health Sciences, University of South Australia, Adelaide, Australia; Mackintosh S., School of Health Sciences, University of South Australia, Adelaide, Australia, Sansom Institute for Health Research, University of South Australia, Adelaide, Australia; Jones S., School of Health Sciences, University of South Australia, Adelaide, Australia; Thewlis D., School of Health Scien…	Our understanding of age-related changes to foot function during walking has mainly been based on plantar pressure measurements, with little information on differences in foot kinematics between young and older adults. The purpose of this study was to investigate the differences in foot kinematics between young and older adults during walking using a multi-segment foot model. Joint kinematics of …	Adults; Elderly; Foot; Gait; Kinematics; Older	Adult; Aged; Aging; Ankle Joint; Biomechanical Phenomena; Calcaneus; Female; Foot; Gait; Hallux; Humans; Male; Metatarsal Bones; Range of Motion, Articular; Walking; Young Adult; Adults; Elderly; Foot; Gait; Kinematics; Older; adult; aged; ankle; article; calcaneus; camera; controlled study; female; foot; groups by age; human; kinematics; male; metatarsal bone; motion analysis system; older adult…			J.B. Arnold; School of Health Sciences, CEA-14, University of South Australia, Adelaide 5000, City East Campus,Centenary Building, Australia; email: john.arnold@mymail.unisa.edu.au		Elsevier B.V.	9666362		GAPOF	24183676	English	Gait Posture	Article	Final		Scopus	2-s2.0-84892796473
Barr E.L.M.; Browning C.; Lord S.R.; Menz H.B.; Kendig H.	Barr, Elizabeth L.M. (10144016000); Browning, Colette (7004401691); Lord, Stephen R. (7101831696); Menz, Hylton B. (7006568131); Kendig, Hal (6603690761)	10144016000; 7004401691; 7101831696; 7006568131; 6603690761	Foot and leg problems are important determinants of functional status in community dwelling older people	2005	Disability and Rehabilitation	27	16		917	923	6	64	10.1080/09638280500030506	https://www.scopus.com/inward/record.uri?eid=2-s2.0-22944442230&doi=10.1080%2f09638280500030506&partnerID=40&md5=ba5fe4e4baaad2ff755ad5b6b899dc7a	School of Public Health and Community Medicine, University of New South Wales, Sydney, NSW, Australia; School of Public Health, La Trobe University, Department of Health Sciences I, Bundoora, Vic. 3086, Australia; Prince of Wales Medical Research Institute, Randwick, NSW, Australia; Faculty of Health Sciences, University of Sydney, Sydney, NSW, Australia	Barr E.L.M., School of Public Health and Community Medicine, University of New South Wales, Sydney, NSW, Australia; Browning C., School of Public Health, La Trobe University, Department of Health Sciences I, Bundoora, Vic. 3086, Australia; Lord S.R., Prince of Wales Medical Research Institute, Randwick, NSW, Australia; Menz H.B., Prince of Wales Medical Research Institute, Randwick, NSW, Australi…	Purpose. To determine whether foot and leg problems are independently associated with functional status in a community sample of older people after adjusting for the influence of socio-demographic, physical and medical factors. Method. Data were analysed from the Health Status of Older People project, a population-based study involving a random sample of 1000 community-dwelling people aged 65-94 …	Activities of daily living; Aging; Foot deformities; Foot diseases; Foot injuries; Leg injuries	Accidental Falls; Activities of Daily Living; Age Factors; Aged; Aged, 80 and over; Aging; Female; Foot; Frail Elderly; Health Status Indicators; Humans; Leg; Male; Mobility Limitation; New South Wales; Residence Characteristics; Sex Factors; aged; article; climbing; community; confidence interval; controlled study; daily life activity; data analysis; demography; falling; female; foot disease; fu…	Australian Research Council, ARC; VicHealth	The Health Status of Older People (HSOP) project was funded by the Victorian Health Promotion Foundation, with supplementary funding from the Australian Research Council. The multi-disciplinary investigation was conducted by the Lincoln Gerontology Centre, with collaboration on medical topics by the National Ageing Research Institute. HSOP forms part of The Melbourne Longitudinal Studies on Healt…	C. Browning; Department of Health Sciences I, School of Public Health, La Trobe University, Bundoora, Vic. 3086, Australia; email: c.browning@latrobe.edu.au			9638288		DREHE	16096244	English	Disabil. Rehabil.	Article	Final		Scopus	2-s2.0-22944442230
Bird M.-L.; Hill K.D.; Robertson I.K.; Ball M.J.; Pittaway J.; Williams A.D.	Bird, Marie-Louise (35309164100); Hill, Keith (35518345000); Robertson, Iain K. (14070583900); Ball, Madeleine (7202689452); Pittaway, Jane (12446732400); Williams, Andrew D. (8382583000)	35309164100; 35518345000; 14070583900; 7202689452; 12446732400; 8382583000	Serum [25(OH)D] status, ankle strength and activity show seasonal variation in older adults: Relevance for winter falls in higher latitudes	2013	Age and Ageing	42	2		181	185	4	22	10.1093/ageing/afs067	https://www.scopus.com/inward/record.uri?eid=2-s2.0-84874528081&doi=10.1093%2fageing%2fafs067&partnerID=40&md5=aef41284996d4fb7c505d29a93715f2c	School of Human Life Sciences, University of Tasmania, Launceston, TAS 7250, Locked Bag 1320, Australia; School of Physiotherapy, Curtin University, Perth, WA, 6845, Australia	Bird M.-L., School of Human Life Sciences, University of Tasmania, Launceston, TAS 7250, Locked Bag 1320, Australia; Hill K.D., School of Physiotherapy, Curtin University, Perth, WA, 6845, Australia; Robertson I.K., School of Human Life Sciences, University of Tasmania, Launceston, TAS 7250, Locked Bag 1320, Australia; Ball M.J., School of Human Life Sciences, University of Tasmania, Launceston, …	Background: seasonal variation exists in serum [25(OH)D] and physical activity, especially at higher latitudes, and these factors impact lower limb strength. This study investigates seasonal variation in leg strength in a longitudinal repeated measures design concurrently with serum vitamin D and physical activity. Methods: eighty-eight community-dwelling independently mobile older adults (69.2 ±…	Accidental falls.; Elderly; Exercise; Physical activity; Preventative measures	Accidental Falls; Age Factors; Aged; Aged, 80 and over; Aging; Ankle Joint; Biological Markers; Biomechanics; Geriatric Assessment; Humans; Independent Living; Knee Joint; Linear Models; Longitudinal Studies; Middle Aged; Motor Activity; Muscle Strength; Muscle, Skeletal; Nonlinear Dynamics; Quadriceps Muscle; Risk Assessment; Risk Factors; Seasons; Tasmania; Time Factors; Vitamin D; Vitamin D De…	Clifford Craig Medical Research Trust	Funding for this project was received from the Clifford Craig Medical Research Trust.	M.-L. Bird; School of Human Life Sciences, University of Tasmania, Launceston, TAS 7250, Locked Bag 1320, Australia; email: birdm@utas.edu.au			14682834		AANGA	22585931	English	Age Ageing	Article	Final	All Open Access; Bronze Open Access	Scopus	2-s2.0-84874528081
Bonanno D.R.; Landorf K.B.; Menz H.B.	Bonanno, Daniel R. (20435563300); Landorf, Karl B. (6602380274); Menz, Hylton B. (7006568131)	20435563300; 6602380274; 7006568131	Pressure-relieving properties of various shoe inserts in older people with plantar heel pain	2011	Gait and Posture	33	3		385	389	4	69	10.1016/j.gaitpost.2010.12.009	https://www.scopus.com/inward/record.uri?eid=2-s2.0-79952006853&doi=10.1016%2fj.gaitpost.2010.12.009&partnerID=40&md5=303bf008a0eefc0af4f9fcdc891ba72e	Department of Podiatry, Faculty of Health Sciences, La Trobe University, Bundoora, VIC 3086, Australia; Musculoskeletal Research Centre, Faculty of Health Sciences, La Trobe University, Bundoora, VIC 3086, Australia	Bonanno D.R., Department of Podiatry, Faculty of Health Sciences, La Trobe University, Bundoora, VIC 3086, Australia, Musculoskeletal Research Centre, Faculty of Health Sciences, La Trobe University, Bundoora, VIC 3086, Australia; Landorf K.B., Department of Podiatry, Faculty of Health Sciences, La Trobe University, Bundoora, VIC 3086, Australia, Musculoskeletal Research Centre, Faculty of Health…	Plantar heel pain is one of the most common musculoskeletal conditions affecting the foot and it is commonly experienced by older adults. Contoured foot orthoses and some heel inserts have been found to be effective for plantar heel pain, however the mechanism by which they achieve their effects is largely unknown. The aim of this study was to investigate the effects of foot orthoses and heel ins…	Foot orthosis; Heel inserts; Plantar heel pain; Plantar pressures; Shoe inserts	Aged; Aged, 80 and over; Analysis of Variance; Female; Foot Diseases; Geriatric Assessment; Heel; Humans; Male; Orthotic Devices; Pain; Pain Measurement; Pressure; Prosthesis Design; Sampling Studies; Severity of Illness Index; Shoes; Treatment Outcome; Weight-Bearing; aged; article; clinical article; comparative study; controlled study; female; foam; foot orthosis; force; forefoot; heel pad; hee…			D.R. Bonanno; Department of Podiatry, Faculty of Health Sciences, La Trobe University, Bundoora, VIC 3086, Australia; email: d.bonanno@latrobe.edu.au			9666362		GAPOF	21256025	English	Gait Posture	Article	Final		Scopus	2-s2.0-79952006853
Chari S.R.; McRae P.; Stewart M.J.; Webster J.; Fenn M.; Haines T.P.	Chari, Satyan R. (26027400000); McRae, Prue (25655167200); Stewart, Matthew J. (57190573274); Webster, Joan (7402196856); Fenn, Mary (57189590381); Haines, Terry P. (7006714314)	26027400000; 25655167200; 57190573274; 7402196856; 57189590381; 7006714314	Point prevalence of suboptimal footwear features among ambulant older hospital patients: Implications for fall prevention	2016	Australian Health Review	40	4		399	404	5	0	10.1071/AH14168	https://www.scopus.com/inward/record.uri?eid=2-s2.0-84981225463&doi=10.1071%2fAH14168&partnerID=40&md5=c5d6c8176953796300033748c23cda3d	Safety and Quality Unit, Royal Brisbane and Women's Hospital, Metro North Hospital and Health Service, Level 7, Block 7, Herston, 4029, QLD, Australia; School of Primary Health, Faculty of Medicine, Nursing and Allied Health Sciences, Monash University, Building H, McMahon Road, Frankston, 3199, VIC, Australia; Internal Medicine Research Unit, Royal Brisbane and Women's Hospital, Metro North Hosp…	Chari S.R., Safety and Quality Unit, Royal Brisbane and Women's Hospital, Metro North Hospital and Health Service, Level 7, Block 7, Herston, 4029, QLD, Australia, School of Primary Health, Faculty of Medicine, Nursing and Allied Health Sciences, Monash University, Building H, McMahon Road, Frankston, 3199, VIC, Australia; McRae P., Internal Medicine Research Unit, Royal Brisbane and Women's Hosp…	Objective. The aim of the present study was to establish the point prevalence of 'suboptimal' features in footwear reported to have been used by older hospital patients when ambulating, and to explore underpinning factors for their choice of footwear. Method. Across-sectional investigation was undertaken on 95 of 149 eligible in-patients across 22 high fall-risk wards in a large metropolitan hosp…		Accident Prevention; Accidental Falls; Aged; Cross-Sectional Studies; Female; Geriatric Assessment; Humans; Male; Prevalence; Queensland; Risk Factors; Shoes; Walking; accident prevention; aged; cross-sectional study; falling; female; geriatric assessment; human; male; physiology; prevalence; prevention and control; procedures; Queensland; risk factor; shoe; walking			S.R. Chari; Safety and Quality Unit, Royal Brisbane and Women's Hospital, Metro North Hospital and Health Service, Herston, Level 7, Block 7, 4029, Australia; email: srcha5@student.monash.edu.au		CSIRO	1565788		AHREE	26456639	English	Aust. Health Rev.	Article	Final		Scopus	2-s2.0-84981225463
Cronkwright D.G.; Spink M.J.; Landorf K.B.; Menz H.B.	Cronkwright, Dean G. (47061193300); Spink, Martin J. (36849059100); Landorf, Karl B. (6602380274); Menz, Hylton B. (7006568131)	47061193300; 36849059100; 6602380274; 7006568131	Evaluation of the pressure-redistributing properties of prefabricated foot orthoses in older people after at least 12 months of wear	2011	Gait and Posture	34	4		553	557	4	15	10.1016/j.gaitpost.2011.07.016	https://www.scopus.com/inward/record.uri?eid=2-s2.0-80053574427&doi=10.1016%2fj.gaitpost.2011.07.016&partnerID=40&md5=e8df79cd4136bddb6f53a3b875969e7f	Department of Podiatry, Faculty of Health Sciences, La Trobe University, Bundoora, Vic. 3086, Australia; Musculoskeletal Research Centre, Fac. of Health Sciences, La Trobe University, Bundoora, Vic. 3086, Australia	Cronkwright D.G., Department of Podiatry, Faculty of Health Sciences, La Trobe University, Bundoora, Vic. 3086, Australia; Spink M.J., Department of Podiatry, Faculty of Health Sciences, La Trobe University, Bundoora, Vic. 3086, Australia, Musculoskeletal Research Centre, Fac. of Health Sciences, La Trobe University, Bundoora, Vic. 3086, Australia; Landorf K.B., Department of Podiatry, Faculty of…	Foot problems are highly prevalent in older people. To treat such problems in this age-group prefabricated ('off-the-shelf') foot orthoses are frequently prescribed. However, such devices are susceptible to material compression and deformation, which may reduce their effectiveness over time. Therefore, the aim of this study was to compare the pressure-redistributing properties of new prefabricate…	Aged; Gait; Orthoses; Plantar pressure	Aged; Aged, 80 and over; Equipment Failure Analysis; Female; Foot; Humans; Male; Orthotic Devices; Pressure; Shoes; Time Factors; aged; article; clinical article; comparative study; controlled study; equipment design; female; foot; foot orthosis; forefoot; functional assessment; geriatric care; geriatric patient; ground reaction force; human; male; midfoot; orthopedic shoe; plantar pressure; pres…			H.B. Menz; Musculoskeletal Research Centre, Faculty of Health Sciences, La Trobe University, Bundoora, Vic. 3086, Australia; email: h.menz@latrobe.edu.au			18792219		GAPOF	21855344	English	Gait Posture	Article	Final		Scopus	2-s2.0-80053574427
Davis A.; Murphy A.; Haines T.P.	Davis, Annette (56689006500); Murphy, Anna (7401451478); Haines, Terry P. (7006714314)	56689006500; 7401451478; 7006714314	"Good for older ladies, not me": How elderly women choose their shoes	2013	Journal of the American Podiatric Medical Association	103	6		465	470	5	16	10.7547/1030465	https://www.scopus.com/inward/record.uri?eid=2-s2.0-84889035751&doi=10.7547%2f1030465&partnerID=40&md5=d22133ad2a179b810e6ce5ea0c387fe1	Podiatry Department, Southern Health, Kingston Centre, Cheltenham, VIC, Australia; Clinical Gait Analysis Service, Kingston Centre, Cheltenham, VIC, Australia; Allied Health Clinical Research Unit, Southern Health, Cheltenham, VIC, Australia; Physiotherapy Department, Monash University, Frankston, VIC, Australia	Davis A., Podiatry Department, Southern Health, Kingston Centre, Cheltenham, VIC, Australia; Murphy A., Clinical Gait Analysis Service, Kingston Centre, Cheltenham, VIC, Australia; Haines T.P., Allied Health Clinical Research Unit, Southern Health, Cheltenham, VIC, Australia, Physiotherapy Department, Monash University, Frankston, VIC, Australia	Background: Footwear selection is important among older adults. Little is known about factors that influence footwear selection among older women. If older women are to wear better footwear that reduces their risk of falls and foot abnormalities, then a better understanding of the factors underlying footwear choice is needed. This study aims to identify factors that drive footwear selection and u…		Accidental Falls; Age Factors; Aged; Aged, 80 and over; Anthropometry; Australia; Body Weight; Cross-Sectional Studies; Esthetics; Female; Gait; Geriatric Assessment; Humans; Middle Aged; Patient Preference; Questionnaires; Shoes; age; aged; anthropometry; Australia; body weight; cross-sectional study; esthetics; falling; female; gait; geriatric assessment; human; middle aged; patient preference;…			A. Davis; Podiatry Department, Southern Health, Kingston Centre, Cheltenham, VIC, 3192, Cnr Warrigal and Kingston Rds, Australia; email: annette.davis@southernhealth.org.au		American Podiatric Medical Association	87507315			24297982	English	J. Am. Podiatr. Med. Assoc.	Article	Final		Scopus	2-s2.0-84889035751
Davis A.M.; Galna B.; Murphy A.T.; Williams C.M.; Haines T.P.	Davis, Annette M. (56689006500); Galna, Brook (25027488400); Murphy, Anna T. (7401451478); Williams, Cylie M. (36195300700); Haines, Terry P. (7006714314)	56689006500; 25027488400; 7401451478; 36195300700; 7006714314	Effect of footwear on minimum foot clearance, heel slippage and spatiotemporal measures of gait in older women	2016	Gait and Posture	44			43	47	4	25	10.1016/j.gaitpost.2015.11.003	https://www.scopus.com/inward/record.uri?eid=2-s2.0-84960876878&doi=10.1016%2fj.gaitpost.2015.11.003&partnerID=40&md5=f3f5789d659986dc334fa65b29af21aa	Monash Health, Podiatry Department, Kingston Centre, 400 Warrigal Road, Cheltenham, 3192, VIC, Australia; Monash University, Physiotherapy Department, Clayton Campus, Clayton, 3168, VIC, Australia; Monash Health, Allied Health Clinical Research Unit, Kingston Centre, 400 Warrigal Road, Cheltenham, 3192, VIC, Australia; Clinical Research Centre for Movement Disorders and Gait, Kingston Centre, 400…	Davis A.M., Monash Health, Podiatry Department, Kingston Centre, 400 Warrigal Road, Cheltenham, 3192, VIC, Australia, Monash University, Physiotherapy Department, Clayton Campus, Clayton, 3168, VIC, Australia, Monash Health, Allied Health Clinical Research Unit, Kingston Centre, 400 Warrigal Road, Cheltenham, 3192, VIC, Australia; Galna B., Clinical Research Centre for Movement Disorders and Gait…	Footwear has been implicated as a factor in falls, which is a major issue affecting the health of older adults. This study investigated the effect of footwear with dorsal fixation, slippers and bare feet on minimum foot clearance, heel slippage and spatiotemporal variables of gait in community dwelling older women. Thirty women participated (mean age (SD) 69.1 (5.1) years) in a gait assessment us…	Falls; Footwear; Older; Tripping; Women	Accidental Falls; Aged; Aged, 80 and over; Female; Foot; Gait; Humans; Middle Aged; Shoes; Walking; aged; Article; barefoot; controlled study; female; foot; foot clearance; gait; heel slippage; human; motion analysis system; physical parameters; priority journal; randomized controlled trial; shoe; slipper; walking; well fitted footwear; falling; gait; middle aged; physiology; prevention and contr…			A.M. Davis; Clinical Research Centre for Movement Disorders and Gait, Kingston Centre, Cheltenham, 400 Warrigal Road, 3192, Australia; email: Annette.davis@monashhealth.org		Elsevier B.V.	9666362		GAPOF	27004631	English	Gait Posture	Article	Final		Scopus	2-s2.0-84960876878
Djajadikarta Z.J.; Gandevia S.C.; Taylor J.L.	Djajadikarta, Zoë J. (57216766534); Gandevia, Simon C. (7102880418); Taylor, Janet L. (56006154100)	57216766534; 7102880418; 56006154100	Age has no effect on ankle proprioception when movement history is controlled	2020	Journal of Applied Physiology	128	5		1365	1372	7	7	10.1152/japplphysiol.00741.2019	https://www.scopus.com/inward/record.uri?eid=2-s2.0-85084594485&doi=10.1152%2fjapplphysiol.00741.2019&partnerID=40&md5=64f09ef214562d40997b336943f6608c	Neuroscience Research Australia, Sydney, NSW, Australia; Prince of Wales Hospital Clinical School, Faculty of Medicine, University of New South Wales, Sydney, NSW, Australia; Edith Cowan University, Perth, WA, Australia	Djajadikarta Z.J., Neuroscience Research Australia, Sydney, NSW, Australia; Gandevia S.C., Neuroscience Research Australia, Sydney, NSW, Australia, Prince of Wales Hospital Clinical School, Faculty of Medicine, University of New South Wales, Sydney, NSW, Australia; Taylor J.L., Neuroscience Research Australia, Sydney, NSW, Australia, Edith Cowan University, Perth, WA, Australia	Ankle proprioceptive deficits can contribute to increased fall risks in the elderly population. We investigated whether ankle proprioception alters with age in healthy people (n = 80, aged 19 – 80 yr). Previous studies report conflicting results, but none have considered that proprioceptive performance is affected by previous muscle contractions and length changes. Participants sat with their leg…	Aging; Ankle; Muscle thixotropy; Proprioception	Adult; Aged; Ankle; Ankle Joint; Humans; Movement; Proprioception; Range of Motion, Articular; Reproducibility of Results; adult; aged; ankle; human; joint characteristics and functions; movement (physiology); proprioception; reproducibility	National Health and Medical Research Council, NHMRC, (APP1055084)	This project was made possible through a National Health and Medical Research Council Program Grant on Motor Impairment (APP1055084)	S.C. Gandevia; Neuroscience Research Australia, Sydney, Australia; email: s.gandevia@neura.edu.au		American Physiological Society	87507587		JAPHE	32240021	English	J. Appl. Physiol.	Article	Final		Scopus	2-s2.0-85084594485
Farag I.; Sherrington C.; Ferreira M.; Howard K.	Farag, Inez (55347468400); Sherrington, Cathie (35551709700); Ferreira, Manuela (35721627100); Howard, Kirsten (8686296400)	55347468400; 35551709700; 35721627100; 8686296400	A systematic review of the unit costs of allied health and community services used by older people in Australia	2013	BMC Health Services Research	13	1	69				18	10.1186/1472-6963-13-69	https://www.scopus.com/inward/record.uri?eid=2-s2.0-84873971903&doi=10.1186%2f1472-6963-13-69&partnerID=40&md5=573eab2dfd00781b87f6eb171e9d9533	George Institute for Global Health, University of Sydney, Sydney, NSW 2006, 321 Kent Street, Australia; Sydney School of Public Health, University of Sydney, Sydney, NSW 2006, Australia	Farag I., George Institute for Global Health, University of Sydney, Sydney, NSW 2006, 321 Kent Street, Australia; Sherrington C., George Institute for Global Health, University of Sydney, Sydney, NSW 2006, 321 Kent Street, Australia; Ferreira M., George Institute for Global Health, University of Sydney, Sydney, NSW 2006, 321 Kent Street, Australia; Howard K., Sydney School of Public Health, Unive…	Background: An economic evaluation of interventions for older people requires accurate assessment of costing and consideration of both acute and long-term services. Accurate information on the unit cost of allied health and community services is not readily available in Australia however. This systematic review therefore aims to synthesise information available in the literature on the unit costs…	Allied health services; Community services; Unit costs	Aged; Allied Health Personnel; Australia; Community Health Services; Costs and Cost Analysis; Health Services for the Aged; Humans; Internationality; MLCS; MLOWN; aged; Australia; community care; cost; economics; elderly care; human; international cooperation; methodology; paramedical personnel; review	U.S. Department of Veterans Affairs, VA; National Health and Medical Research Council, NHMRC	Funding text 1: CS and MF receive salary support from the NHMRC. IF is supported by a scholarship funded by the NHMRC.; Funding text 2: clientele of the Department of Veterans’ Affairs and those supported by the Medicare Benefits Scheme.	I. Farag; George Institute for Global Health, University of Sydney, Sydney, NSW 2006, 321 Kent Street, Australia; email: ifarag@georgeinstitute.org.au			14726963			23421756	English	BMC Health Serv. Res.	Article	Final	All Open Access; Gold Open Access; Green Open Access	Scopus	2-s2.0-84873971903
Forghany S.; Bonanno D.R.; Menz H.B.; Landorf K.B.	Forghany, Saeed (25632136000); Bonanno, Daniel R. (20435563300); Menz, Hylton B. (7006568131); Landorf, Karl B. (6602380274)	25632136000; 20435563300; 7006568131; 6602380274	An anatomically-based masking protocol for the assessment of in-shoe plantar pressure measurement of the forefoot	2018	Journal of Foot and Ankle Research	11	1	31				9	10.1186/s13047-018-0271-4	https://www.scopus.com/inward/record.uri?eid=2-s2.0-85048599897&doi=10.1186%2fs13047-018-0271-4&partnerID=40&md5=4cb1153fabb1f094c771c0403b30d141	Isfahan University of Medical Sciences, Musculoskeletal Research Centre, School of Rehabilitation Sciences, Isfahan, Iran; University of Salford, Centre for Health Sciences Research, School Health Sciences, Salford, United Kingdom; La Trobe University, Discipline of Podiatry, School of Allied Health, Melbourne, 3086, VIC, Australia; La Trobe University, La Trobe Sport and Exercise Medicine Resear…	Forghany S., Isfahan University of Medical Sciences, Musculoskeletal Research Centre, School of Rehabilitation Sciences, Isfahan, Iran, University of Salford, Centre for Health Sciences Research, School Health Sciences, Salford, United Kingdom; Bonanno D.R., La Trobe University, Discipline of Podiatry, School of Allied Health, Melbourne, 3086, VIC, Australia, La Trobe University, La Trobe Sport a…	Background: The area beneath the metatarsal heads is a common location of foot pain, which is often associated with high plantar pressures. Current plantar pressure assessment protocols focus mainly on the gross area of the forefoot with minimal attention paid to specific areas such as the metatarsal heads. The aim of this study was to develop and assess a new anatomically-based masking protocol …	Forefoot; Gait; Kinetics; Orthotic devices	Aged; Aged, 80 and over; Clinical Protocols; Equipment Design; Female; Foot Orthoses; Forefoot, Human; Humans; Male; Metatarsal Bones; Pain; Pressure; Shoes; Single-Blind Method; Weight-Bearing; aged; clinical protocol; controlled study; equipment design; female; foot orthosis; forefoot; human; male; metatarsal bone; pain; pathology; pathophysiology; physiology; pressure; randomized controlled tr…	National Health and Medical Research Council, NHMRC, (1135995)		K.B. Landorf; La Trobe University, Discipline of Podiatry, School of Allied Health, Melbourne, 3086, Australia; email: k.landorf@latrobe.edu.au		BioMed Central Ltd.	17571146			29983748	English	J. Foot Ankle Res.	Article	Final	All Open Access; Gold Open Access; Green Open Access	Scopus	2-s2.0-85048599897
Fotoohabadi M.; Spink M.J.; Menz H.B.	Fotoohabadi, Mohammadreza (9242833100); Spink, Martin J. (36849059100); Menz, Hylton B. (7006568131)	9242833100; 36849059100; 7006568131	Relationship between lower limb muscle strength and hallux valgus severity in older people	2021	Foot	46		101751				3	10.1016/j.foot.2020.101751	https://www.scopus.com/inward/record.uri?eid=2-s2.0-85097398873&doi=10.1016%2fj.foot.2020.101751&partnerID=40&md5=18420c3acb39f0c771fee0d3ec62b472	School of Allied Health, Human Services and Sport, College of Science, Health and Engineering, La Trobe University, Melbourne, 3086, Victoria, Australia; School of Health Sciences, Faculty of Medicine and Health, University of Newcastle, Ourimbah, 2258, New South Wales, Australia	Fotoohabadi M., School of Allied Health, Human Services and Sport, College of Science, Health and Engineering, La Trobe University, Melbourne, 3086, Victoria, Australia; Spink M.J., School of Health Sciences, Faculty of Medicine and Health, University of Newcastle, Ourimbah, 2258, New South Wales, Australia; Menz H.B., School of Allied Health, Human Services and Sport, College of Science, Health …	Objective: To examine differences in lower limb muscle strength between older people with varying degrees of hallux valgus deformity. Methods: Muscle strength was measured at the knee, ankle and foot using hand-held dynamometry and a clinical test of toe strength (the paper grip test) in 157 older people (99 women and 58 men) aged 65 to 91 (mean 74.1, SD 5.9) years. Hallux valgus severity was doc…	Ageing; Foot; Hallux valgus; Strength	Aged; Ankle Joint; Female; Hallux; Hallux Valgus; Humans; Lower Extremity; Male; Muscle Strength; aged; aging; ankle; Article; community dwelling person; disease course; disease severity; dynamometry; female; foot muscle; grip strength; hallux valgus; human; joint function; knee; lower limb; major clinical study; male; muscle strength; priority journal; hallux; lower limb; muscle strength	National Health and Medical Research Council, NHMRC, (433027)	HBM is currently a National Health and Medical Research Council of Australia Senior Research Fellow (ID: 1135995 ). This study was funded by a grant from the National Health and Medical Research Council of Australia (ID: 433027 ). HBM and MJS designed the study, HBM secured funding, MJS and MRF collected the data, HBM analysed the data, and all authors interpreted the findings and were involved i…	H.B. Menz; School of Allied Health, Human Services and Sport, College of Science, Health and Engineering, La Trobe University, Melbourne, 3086, Australia; email: h.menz@latrobe.edu.au		Churchill Livingstone	9582592		FOOTE	33290977	English	Foot	Article	Final		Scopus	2-s2.0-85097398873
Guilfoyle C.; Wootton R.; Hassall S.; Offer J.; Warren M.; Smith D.	Guilfoyle, Clare (6602881559); Wootton, Richard (7101896515); Hassall, Stacey (6602908135); Offer, Jann (7003638033); Warren, Margo (7202137600); Smith, Debbie (55722880600)	6602881559; 7101896515; 6602908135; 7003638033; 7202137600; 55722880600	Preliminary experience of allied health assessments delivered face to face and by videoconference to a residential facility for elderly people	2003	Journal of Telemedicine and Telecare	9	4		230	233	3	24	10.1258/135763303322225571	https://www.scopus.com/inward/record.uri?eid=2-s2.0-0642342956&doi=10.1258%2f135763303322225571&partnerID=40&md5=a9ad0aece7023a785012a4d4e39f99b2	Blue Care, Brisbane, QLD, Australia; Centre for Online Health, University of Queensland, Brisbane, QLD, Australia; Blue Care, Milton, QLD 4064, PO Box 1539, Australia	Guilfoyle C., Blue Care, Brisbane, QLD, Australia; Wootton R., Centre for Online Health, University of Queensland, Brisbane, QLD, Australia; Hassall S., Blue Care, Brisbane, QLD, Australia, Blue Care, Milton, QLD 4064, PO Box 1539, Australia; Offer J., Blue Care, Brisbane, QLD, Australia; Warren M., Blue Care, Brisbane, QLD, Australia; Smith D., Blue Care, Brisbane, QLD, Australia	We investigated whether allied health assessments carried out via videoconferencing were comparable to assessments carried out face to face. Five allied health therapists (in dietetics, occupational therapy, physiotherapy, podiatry and speech pathology) conducted an assessment of 12 high-dependency residents both face to face and by videoconferencing. On a five-point Likert scale, the therapists'…		Aged; Aged, 80 and over; Attitude of Health Personnel; Feasibility Studies; Geriatric Assessment; Homes for the Aged; Humans; Middle Aged; Patient Care Planning; Remote Consultation; Rural Health Services; accuracy; article; comparative study; controlled study; dietetics; feasibility study; health service; human; intermethod comparison; medical assessment; occupational therapist; patient care; ph…			S. Hassall; Blue Care, Milton, QLD 4064, PO Box 1539, Australia; email: s.hassall@bluecare.org.au			1357633X			12952695	English	J. Telemed. Telecare	Article	Final		Scopus	2-s2.0-0642342956
Hatton A.L.; Sturnieks D.L.; Lord S.R.; Lo J.C.M.; Menz H.B.; Menant J.C.	Hatton, Anna L. (24366437400); Sturnieks, Daina L. (6506121050); Lord, Stephen R. (7101831696); Lo, Joanne C. M. (55363422000); Menz, Hylton B. (7006568131); Menant, Jasmine C. (24174546800)	24366437400; 6506121050; 7101831696; 55363422000; 7006568131; 24174546800	Effects of nonslip socks on the gait patterns of older people when walking on a slippery surface	2013	Journal of the American Podiatric Medical Association	103	6		471	479	8	11	10.7547/1030471	https://www.scopus.com/inward/record.uri?eid=2-s2.0-84888994367&doi=10.7547%2f1030471&partnerID=40&md5=b4d4e03062afd9bcfd05b4e39b78bd45	School of Health and Rehabilitation Sciences, The University of Queensland, Brisbane, QLD, Australia; Neuroscience Research Australia, University of New South Wales, Randwick, Sydney, NSW, Australia; La Trobe University, Bundoora, VIC, Australia	Hatton A.L., School of Health and Rehabilitation Sciences, The University of Queensland, Brisbane, QLD, Australia; Sturnieks D.L., Neuroscience Research Australia, University of New South Wales, Randwick, Sydney, NSW, Australia; Lord S.R., Neuroscience Research Australia, University of New South Wales, Randwick, Sydney, NSW, Australia; Lo J.C.M., Neuroscience Research Australia, University of New…	Background: Slips are a common cause of falls, and nonslip socks have been marketed to prevent slips in older people. However, few studies have investigated the biomechanical and clinical effects of walking in nonslip socks. This study aimed to examine gait parameters in older people walking on a slippery surface wearing nonslip socks compared with standard sock and barefoot conditions. Methods: …		Accidental Falls; Aged; Aged, 80 and over; Biomechanical Phenomena; Clothing; Cohort Studies; Environment; Exercise Test; Female; Foot; Gait; Geriatric Assessment; Humans; Male; Prospective Studies; Reference Values; Task Performance and Analysis; aged; biomechanics; clothing; cohort analysis; comparative study; environment; exercise test; falling; female; foot; gait; geriatric assessment; human;…			A. L. Hatton; School of Health and Rehabilitation Sciences, The University of Queensland, QLD 4072, Therapies Building (84A), Australia; email: a.hatton1@uq.edu.au		American Podiatric Medical Association	87507315			24297983	English	J. Am. Podiatr. Med. Assoc.	Article	Final		Scopus	2-s2.0-84888994367
Hirase T.; Okubo Y.; Sturnieks D.L.; Lord S.R.	Hirase, Tatsuya (25654947100); Okubo, Yoshiro (7201831868); Sturnieks, Daina L. (6506121050); Lord, Stephen R. (7101831696)	25654947100; 7201831868; 6506121050; 7101831696	Pain Is Associated With Poor Balance in Community-Dwelling Older Adults: A Systematic Review and Meta-analysis	2020	Journal of the American Medical Directors Association	21	5		597	6.03E+10		27	10.1016/j.jamda.2020.02.011	https://www.scopus.com/inward/record.uri?eid=2-s2.0-85083440935&doi=10.1016%2fj.jamda.2020.02.011&partnerID=40&md5=94f3bd98f027063261e0580aba215840	Department of Physical Therapy Sciences, Nagasaki University Graduate School of Biomedical Sciences, Nagasaki, Japan; Falls, Balance and Injury Research Centre, Neuroscience Research Australia, Sydney, Australia; Faculty of Medicine, University of New South Wales, Sydney, Australia	Hirase T., Department of Physical Therapy Sciences, Nagasaki University Graduate School of Biomedical Sciences, Nagasaki, Japan, Falls, Balance and Injury Research Centre, Neuroscience Research Australia, Sydney, Australia; Okubo Y., Falls, Balance and Injury Research Centre, Neuroscience Research Australia, Sydney, Australia, Faculty of Medicine, University of New South Wales, Sydney, Australia;…	Objectives: Pain is a risk factor for falls in older adults, but the mechanisms are not well understood, limiting our ability to implement effective preventive strategies. The aim of this study was to systematically review and synthesize the literature that has examined the impact of pain on static, dynamic, multicomponent, and reactive balance in community-dwelling older adults. Design: Systemat…	Aged; balance; pain	Aged; Chronic Pain; Cross-Sectional Studies; Humans; Independent Living; Middle Aged; Postural Balance; Risk Factors; balance impairment; chronic pain; Cinahl; community dwelling person; data base; Embase; foot pain; hip osteoarthritis; hip pain; human; knee osteoarthritis; knee pain; low back pain; meta analysis; neck pain; Newcastle-Ottawa scale; pain assessment; PsycINFO; Review; systematic re…			T. Hirase; Department of Physical Therapy Sciences, Nagasaki University Graduate School of Biomedical Sciences, Nagasaki, 1-7-1 Sakamoto, 852-8520, Japan; email: htatsuya@nagasaki-u.ac.jp		Elsevier Inc.	15258610		JAMDC	32334772	English	J. Am. Med. Dir. Assoc.	Review	Final		Scopus	2-s2.0-85083440935
Hurn S.E.; Vicenzino B.T.; Smith M.D.	Hurn, Sheree E. (56222545700); Vicenzino, Bill T. (8503849400); Smith, Michelle D. (8886336200)	56222545700; 8503849400; 8886336200	Non-surgical treatment of hallux valgus: A current practice survey of Australian podiatrists	2016	Journal of Foot and Ankle Research	9	1	16				25	10.1186/s13047-016-0146-5	https://www.scopus.com/inward/record.uri?eid=2-s2.0-85007341859&doi=10.1186%2fs13047-016-0146-5&partnerID=40&md5=718cf9b39c5548f7531f4e44dfe497da	Queensland University of Technology, School of Clinical Sciences, Kelvin Grove, 4059, QLD, Australia; Queensland University of Technology, Institute of Health and Biomedical Innovation, Kelvin Grove, 4059, QLD, Australia; Division of Physiotherapy, University of Queensland, School of Health and Rehabilitation Sciences, St Lucia, 4072, QLD, Australia	Hurn S.E., Queensland University of Technology, School of Clinical Sciences, Kelvin Grove, 4059, QLD, Australia, Queensland University of Technology, Institute of Health and Biomedical Innovation, Kelvin Grove, 4059, QLD, Australia; Vicenzino B.T., Division of Physiotherapy, University of Queensland, School of Health and Rehabilitation Sciences, St Lucia, 4072, QLD, Australia; Smith M.D., Divisio…	Background: Patients with hallux valgus (HV) frequently present to podiatrists for non-surgical management, with a wide range of concerns including pain, footwear difficulty and quality of life impacts. There is little research evidence guiding podiatrists' clinical decisions surrounding non-surgical management of HV. Thus practitioners rely largely upon clinical experience and expert opinion. Th…		Adolescent; Adult; Age Factors; Aged; Australia; Clinical Decision-Making; Cross-Sectional Studies; Female; Foot Orthoses; Hallux Valgus; Health Care Surveys; Humans; Male; Middle Aged; Muscle Strength; Physical Examination; Podiatry; Practice Guidelines as Topic; Professional Practice; Quality of Life; Shoes; Young Adult; adolescent; adult; age; aged; Australia; clinical decision making; complic…	School of Health and Rehabilitation Sciences; University of Queensland, UQ	This study was conceived and focus group conducted during SH’s doctoral candidature at The University of Queensland, School of Health and Rehabilitation Sciences, and at that time SH was supported by an Australian Postgraduate Award PhD scholarship. An Early Career Researcher grant provided to SH by Queensland University of Technology assisted with survey design and distribution and data analysis.	S.E. Hurn; Queensland University of Technology, School of Clinical Sciences, Kelvin Grove, 4059, Australia; email: sheree.hurn@qut.edu.au		BioMed Central Ltd.	17571146			27148407	English	J. Foot Ankle Res.	Article	Final	All Open Access; Gold Open Access; Green Open Access	Scopus	2-s2.0-85007341859
Iseli R.K.; Duncan G.; Lee E.K.; Lewis E.; Maier A.B.	Iseli, Rebecca K. (23008762400); Duncan, Gregory (7202600111); Lee, Elton K. (57220631855); Lewis, Ellen (57220638220); Maier, Andrea B. (55484896000)	23008762400; 7202600111; 57220631855; 57220638220; 55484896000	Incorporating foot assessment in the comprehensive geriatric assessment	2021	BMC Geriatrics	21	1	223				2	10.1186/s12877-021-02164-3	https://www.scopus.com/inward/record.uri?eid=2-s2.0-85103806324&doi=10.1186%2fs12877-021-02164-3&partnerID=40&md5=39ecef730d7992d835882e26c6aa3995	Department of Medicine and Aged Care, @AgeMelbourne, The Royal Melbourne Hospital, The University of Melbourne, Melbourne, VIC, Australia; Faculty of Pharmacy and Pharmaceutical Sciences, Monash University, Parkville, Australia; Eastern Health Clinical School, Monash University|, Box Hill, VIC, Australia; Podiatry Department, The Royal Melbourne Hospital, Parkville, VIC, Australia; Department of …	Iseli R.K., Department of Medicine and Aged Care, @AgeMelbourne, The Royal Melbourne Hospital, The University of Melbourne, Melbourne, VIC, Australia, Faculty of Pharmacy and Pharmaceutical Sciences, Monash University, Parkville, Australia; Duncan G., Eastern Health Clinical School, Monash University|, Box Hill, VIC, Australia; Lee E.K., Department of Medicine and Aged Care, @AgeMelbourne, The Ro…	Background: Foot problems are common in older adults and associated with poorer physical function, falls, frailty and reduced quality of life. Comprehensive Geriatric Assessment (CGA), a multidisciplinary process that is considered the gold standard of care for older adults, does not routinely include podiatry assessment and intervention in hospitalized older adults. Aims: To introduce foot asses…	Aged; Foot; Foot diseases; Geriatric assessment	Aged; Aged, 80 and over; Female; Geriatric Assessment; Humans; Male; Prospective Studies; Quality of Life; Queensland; Reproducibility of Results; aged; female; geriatric assessment; human; male; prospective study; quality of life; Queensland; reproducibility; very elderly			R.K. Iseli; Department of Medicine and Aged Care, @AgeMelbourne, The Royal Melbourne Hospital, The University of Melbourne, Melbourne, Australia; email: rebecca.iseli@mh.org.au		BioMed Central Ltd	14712318			33794805	English	BMC Geriatr.	Article	Final	All Open Access; Gold Open Access; Green Open Access	Scopus	2-s2.0-85103806324
Iseli R.K.; Lee E.K.; Lewis E.; Duncan G.; Maier A.B.	Iseli, Rebecca K. (23008762400); Lee, Elton K (57220631855); Lewis, Ellen (57220638220); Duncan, Gregory (7202600111); Maier, Andrea B. (55484896000)	23008762400; 57220631855; 57220638220; 7202600111; 55484896000	Foot disease and physical function in older adults: A systematic review and meta-analysis	2021	Australasian Journal on Ageing	40	1		35	47	12	2	10.1111/ajag.12892	https://www.scopus.com/inward/record.uri?eid=2-s2.0-85097492565&doi=10.1111%2fajag.12892&partnerID=40&md5=9ece399752c1c5a1a58a25589bc002a6	Department of Medicine and Aged Care, @AgeMelbourne, The Royal Melbourne Hospital, The University of Melbourne, Parkville, VIC, Australia; Faculty of Pharmacy and Pharmaceutical Sciences, Monash University, Parkville, VIC, Australia; Podiatry Department, The Royal Melbourne Hospital, Parkville, VIC, Australia; Eastern Health Clinical School, Monash University, Box Hill, VIC, Australia; Department…	Iseli R.K., Department of Medicine and Aged Care, @AgeMelbourne, The Royal Melbourne Hospital, The University of Melbourne, Parkville, VIC, Australia, Faculty of Pharmacy and Pharmaceutical Sciences, Monash University, Parkville, VIC, Australia; Lee E.K., Department of Medicine and Aged Care, @AgeMelbourne, The Royal Melbourne Hospital, The University of Melbourne, Parkville, VIC, Australia; Lewi…	Objectives: To systematically assess the literature examining the association between foot disease (foot ulceration, infection, critical ischaemia and/or Charcot neuroarthropathy) and physical function in older adults. Methods: Literature search of MEDLINE, Embase and CINAHL was performed. Studies were included if foot disease and physical function were assessed in participants of mean or median …	accidental falls; foot diseases; foot ulcer; peripheral arterial disease; physical functional performance	Aged; Cross-Sectional Studies; Female; Foot Diseases; Humans; Male; aged; cross-sectional study; female; foot disease; human; male; meta analysis			R.K. Iseli; Department of Medicine and Aged Care, @AgeMelbourne, The Royal Melbourne Hospital, The University of Melbourne, Parkville, Australia; email: rebecca.iseli@mh.org.au; R.K. Iseli; Faculty of Pharmacy and Pharmaceutical Sciences, Monash University, Parkville, Australia; email: rebecca.iseli@mh.org.au		Blackwell Publishing	14406381			33314652	English	Australas. J. Ageing	Review	Final	All Open Access; Green Open Access	Scopus	2-s2.0-85097492565
Johnson M.	Johnson, Maree (7406607202)	7406607202	The Prevalence of Leg Ulcers in Older People: Implications for Community Nursing	1995	Public Health Nursing	12	4		269	275	6	18	10.1111/j.1525-1446.1995.tb00147.x	https://www.scopus.com/inward/record.uri?eid=2-s2.0-0029356270&doi=10.1111%2fj.1525-1446.1995.tb00147.x&partnerID=40&md5=a48e19b0e9c11f19a18c8b874ec92ce6	The University of Canberra, Canberra, Australia	Johnson M., The University of Canberra, Canberra, Australia	Abstract The prevalence of chronic leg ulcers has been investigated in older people living in the community. This condition has a low prevalence, but major health costs are associated with frequent home nursing visits, community nursing services being the main providers of care. An estimate was made of the prevalence of chronic leg ulcers in a cross‐sectional random sample of noninstitutionalized…		Age Distribution; Aged; Aged, 80 and over; Chronic Disease; Community Health Nursing; Cross-Sectional Studies; Female; Human; Leg Ulcer; Male; Middle Age; New South Wales; Prevalence; Questionnaires; Sex Distribution; adult; age distribution; aged; article; Australia; chronic disease; female; human; leg ulcer; male; nurse; nursing; prevalence; questionnaire; sex ratio						7371209			7667181	English	Public Health Nurs.	Article	Final		Scopus	2-s2.0-0029356270
Kaoulla P.; Frescos N.; Menz H.B.	Kaoulla, Patricia (24401230300); Frescos, Nicoletta (23034158100); Menz, Hylton B. (7006568131)	24401230300; 23034158100; 7006568131	Development and validation of a Greek language version of the Manchester Foot Pain and Disability Index	2008	Health and Quality of Life Outcomes	6		39				17	10.1186/1477-7525-6-39	https://www.scopus.com/inward/record.uri?eid=2-s2.0-45849152564&doi=10.1186%2f1477-7525-6-39&partnerID=40&md5=7170ffbc671e6270562018bac2584e7c	Department of Podiatry, Faculty of Health Sciences, La Trobe University, Bundoora, VIC 3086, Australia; Musculoskeletal Research Centre, Faculty of Health Sciences, La Trobe University, Bundoora, VIC 3086, Australia	Kaoulla P., Department of Podiatry, Faculty of Health Sciences, La Trobe University, Bundoora, VIC 3086, Australia; Frescos N., Department of Podiatry, Faculty of Health Sciences, La Trobe University, Bundoora, VIC 3086, Australia; Menz H.B., Musculoskeletal Research Centre, Faculty of Health Sciences, La Trobe University, Bundoora, VIC 3086, Australia	Background: The Manchester Foot Pain and Disability Index (MFPDI) is a 19 item questionnaire used to assess the severity and impact of foot pain. The aim of this study was to develop a Greek-language version of the MFPDI and to assess the instrument's psychometric properties. Methods: The MFPDI was translated into Greek by three bilingual content experts and two bilingual language experts, and th…		Activities of Daily Living; Aged; Aged, 80 and over; Attitude to Health; Disability Evaluation; Female; Foot Diseases; Greece; Humans; Language; Male; Medical History Taking; Middle Aged; Pain; Pain Measurement; Principal Component Analysis; Questionnaires; Sickness Impact Profile; Translations; adult; aged; anamnesis; article; clinical assessment tool; correlation coefficient; female; foot pain;…	National Health and Medical Research Council, NHMRC, (234424)		H.B. Menz; Musculoskeletal Research Centre, Faculty of Health Sciences, La Trobe University, Bundoora, VIC 3086, Australia; email: h.menz@latrobe.edu.au			14777525			18513444	English	Health Qual. Life Outcomes	Article	Final	All Open Access; Gold Open Access; Green Open Access	Scopus	2-s2.0-45849152564
Karlsson M.; Bass S.; Seeman E.	Karlsson, Magnus (16178166100); Bass, Shona (7103280724); Seeman, Ego (7006225993)	16178166100; 7103280724; 7006225993	The evidence that exercise during growth or adulthood reduces the risk of fragility fractures is weak	2001	Best Practice and Research: Clinical Rheumatology	15	3		429	450	21	33	10.1053/berh.2001.0159	https://www.scopus.com/inward/record.uri?eid=2-s2.0-0034863889&doi=10.1053%2fberh.2001.0159&partnerID=40&md5=5f8a99037df492048fef41ad1a1e9ba5	Department of Orthopaedics, Malmo University Hospital, SE -205 02, Malmo, Sweden; School of Health Sciences, Deakin University, Melbourne, Vic., Australia; Department of Medicine, Austin and Repatriation Medical Center, University of Melbourne, Melbourne, Vic., Australia	Karlsson M., School of Health Sciences, Deakin University, Melbourne, Vic., Australia; Bass S., Department of Orthopaedics, Malmo University Hospital, SE -205 02, Malmo, Sweden; Seeman E., Department of Medicine, Austin and Repatriation Medical Center, University of Melbourne, Melbourne, Vic., Australia	There has never been, and will never be, a randomized double-blind placebo-controlled trial demonstrating that exercise in youth, adulthood or old age reduces fragility or osteoporosis-related fractures in old age. The next level of evidence, a randomized, controlled but unblinded study with fractures as an end-point is feasible but has never been done. The basis for the belief that exercise redu…	Bone mass; Bone structure; Falls; Fracture prevention; Fragility fractures; Injurious falls; Muscle mass; Muscle strength	adulthood; bone atrophy; bone density; bone growth; bone mass; bone maturation; bone structure; case control study; childhood; clinical trial; cohort analysis; exercise; falling; follow up; fracture; geriatric patient; hip fracture; human; meta analysis; muscle mass; muscle strength; osteoporosis; priority journal; prophylaxis; prospective study; retrospective study; review; risk assessment; risk…			M. Karlsson; Department of Orthopaedics, Malmo University Hospital, SE-205 02 Malmo, Sweden; email: magnus.karlsson@orto.mas.lu.se		Bailliere Tindall Ltd	15216942		BPRCC	11485339	English	Best Pract. Res. Clin. Rheumatol.	Article	Final		Scopus	2-s2.0-0034863889
Landorf K.B.; Ackland C.A.; Bonanno D.R.; Menz H.B.; Forghany S.	Landorf, Karl B. (6602380274); Ackland, Claire A. (57216730882); Bonanno, Daniel R. (20435563300); Menz, Hylton B. (7006568131); Forghany, Saeed (25632136000)	6602380274; 57216730882; 20435563300; 7006568131; 25632136000	Effects of metatarsal domes on plantar pressures in older people with a history of forefoot pain	2020	Journal of Foot and Ankle Research	13	1	18				11	10.1186/s13047-020-00388-x	https://www.scopus.com/inward/record.uri?eid=2-s2.0-85084393043&doi=10.1186%2fs13047-020-00388-x&partnerID=40&md5=ccd8f60796422f47cc41feed0e2513f0	Discipline of Podiatry, School of Allied Health, Human Services and Sport, la Trobe University, Melbourne, 3086, VIC, Australia; La Trobe Sport and Exercise Medicine Research Centre, La Trobe University, Melbourne, 3086, VIC, Australia; Musculoskeletal Research Center, School of Rehabilitation Sciences, Isfahan University of Medical Sciences, Isfahan, Iran; Centre for Health Sciences Research, Un…	Landorf K.B., Discipline of Podiatry, School of Allied Health, Human Services and Sport, la Trobe University, Melbourne, 3086, VIC, Australia, La Trobe Sport and Exercise Medicine Research Centre, La Trobe University, Melbourne, 3086, VIC, Australia; Ackland C.A., Discipline of Podiatry, School of Allied Health, Human Services and Sport, la Trobe University, Melbourne, 3086, VIC, Australia; Bonan…	Background: Forefoot pads such as metatarsal domes are commonly used in clinical practice for the treatment of pressure-related forefoot pain, however evidence for their effects is inconsistent. This study aimed to evaluate the effects on plantar pressures of metatarsal domes in different positions relative to the metatarsal heads. Methods: Participants in this study included 36 community-dwellin…	Aged; Biomechanics; Forefoot, human; Kinetics; Orthoses; Orthotic devices; Pain; Plantar pressure	Aged; Aged, 80 and over; Female; Foot Diseases; Foot Orthoses; Forefoot, Human; Humans; Independent Living; Male; Metatarsal Bones; Musculoskeletal Pain; Plantar Plate; Pressure; Treatment Outcome; Weight-Bearing; aged; complication; controlled study; female; foot disease; foot orthosis; forefoot; human; independent living; male; metatarsal bone; musculoskeletal pain; pathophysiology; physiology;…			K.B. Landorf; Discipline of Podiatry, School of Allied Health, Human Services and Sport, la Trobe University, Melbourne, 3086, Australia; email: k.landorf@latrobe.edu.au		BioMed Central Ltd.	17571146			32375847	English	J. Foot Ankle Res.	Article	Final	All Open Access; Gold Open Access; Green Open Access	Scopus	2-s2.0-85084393043
Landorf K.B.; Morrow A.; Spink M.J.; Nash C.L.; Novak A.; Potter J.; Menz H.B.	Landorf, Karl B. (6602380274); Morrow, Adam (37075488600); Spink, Martin J. (36849059100); Nash, Chelsey L. (56011978200); Novak, Anna (55811429400); Potter, Julia (57209562750); Menz, Hylton B. (7006568131)	6602380274; 37075488600; 36849059100; 56011978200; 55811429400; 57209562750; 7006568131	Effectiveness of scalpel debridement for painful plantar calluses in older people: A randomized trial	2013	Trials	14	1	243				26	10.1186/1745-6215-14-243	https://www.scopus.com/inward/record.uri?eid=2-s2.0-84881036908&doi=10.1186%2f1745-6215-14-243&partnerID=40&md5=a2070f1ef59957f7e0e513c2077f1654	Department of Podiatry, La Trobe University, Melbourne, Australia; Lower Extremity and Gait Studies Program, La Trobe University, Melbourne, Australia; School of Podiatry, University of Newcastle, Callaghan, Australia; Faculty of Health Sciences, University of Southampton, Southampton, England, United Kingdom	Landorf K.B., Department of Podiatry, La Trobe University, Melbourne, Australia, Lower Extremity and Gait Studies Program, La Trobe University, Melbourne, Australia; Morrow A., Department of Podiatry, La Trobe University, Melbourne, Australia; Spink M.J., School of Podiatry, University of Newcastle, Callaghan, Australia; Nash C.L., Department of Podiatry, La Trobe University, Melbourne, Australia…	Background: Plantar calluses are a common cause of foot pain, which can have a detrimental impact on the mobility and independence of older people. Scalpel debridement is often the first treatment used for this condition. Our aim was to evaluate the effectiveness of scalpel debridement of painful plantar calluses in older people.Methods: This study was a parallel-group, participant- and assessor-…	Aged; Callosities; Foot; Mobility limitation; Pain	Age Factors; Aged; Analysis of Variance; Callosities; Debridement; Female; Humans; Linear Models; Male; Pain Measurement; Surgical Instruments; Time Factors; Treatment Outcome; Victoria; aged; article; callus; controlled study; debridement; female; forefoot; human; major clinical study; male; pain assessment; plantar callus; randomized controlled trial; scalpel; sham procedure; treatment duration…	National Health and Medical Research Council, NHMRC, (1020925); La Trobe University	We thank: Kylie Sparks and Susie Hudson, for their clinical support; Heidi Siddle, Jim Woodburn and Kate Springett, for their advice on the design of the trial; and Ian Shaw from Silipos and Mark and Ed Dannals from Briggate Medical, for assistance with clinical consumables. The trial was supported by the La Trobe University Faculty of Health Sciences Grant Scheme. HBM is currently a National Hea…	K.B. Landorf; Department of Podiatry, La Trobe University, Melbourne, Australia; email: k.landorf@latrobe.edu.au			17456215			23915078	English	Trials	Article	Final	All Open Access; Gold Open Access; Green Open Access	Scopus	2-s2.0-84881036908
Lane T.J.; Landorf K.B.; Bonanno D.R.; Raspovic A.; Menz H.B.	Lane, Tamara J. (55939376600); Landorf, Karl B. (6602380274); Bonanno, Daniel R. (20435563300); Raspovic, Anita (6508053594); Menz, Hylton B. (7006568131)	55939376600; 6602380274; 20435563300; 6508053594; 7006568131	Effects of shoe sole hardness on plantar pressure and comfort in older people with forefoot pain	2014	Gait and Posture	39	1		247	251	4	33	10.1016/j.gaitpost.2013.07.116	https://www.scopus.com/inward/record.uri?eid=2-s2.0-84888292799&doi=10.1016%2fj.gaitpost.2013.07.116&partnerID=40&md5=2e4b21d3ec130613001ed780aeee9486	Department of Podiatry, Faculty of Health Sciences, La Trobe University, Bundoora, VIC 3086, Australia; Faculty of Health Sciences, La Trobe University, Bundoora, VIC 3086, Australia	Lane T.J., Department of Podiatry, Faculty of Health Sciences, La Trobe University, Bundoora, VIC 3086, Australia; Landorf K.B., Department of Podiatry, Faculty of Health Sciences, La Trobe University, Bundoora, VIC 3086, Australia, Faculty of Health Sciences, La Trobe University, Bundoora, VIC 3086, Australia; Bonanno D.R., Department of Podiatry, Faculty of Health Sciences, La Trobe University,…	Plantar forefoot pain is common in older people and is related to increased peak pressures under the foot during gait. Variations in the hardness of the shoe sole may therefore influence both the magnitude of loading under the foot and the perceived comfort of the shoe in this population. The aim of this investigation was to determine the effect of varying shoe sole hardness on plantar pressures …	Aged; Footwear; Gait; Kinetics	Aged; Aged, 80 and over; Emotions; Equipment Design; Forefoot, Human; Gait; Hardness; Humans; Male; Pain; Pain Measurement; Pressure; Shoes; Walking; aged; article; body height; body mass; body weight; clinical article; comfort; controlled study; female; foot pain; foot sole; force; forefoot; hardness; human; male; pressure; pressure measurement; priority journal; sensor; shoe; velocity; visual a…			H.B. Menz; Department of Podiatry, Faculty of Health Sciences, La Trobe University, Bundoora, VIC 3086, Australia; email: h.menz@latrobe.edu.au			18792219		GAPOF	23968972	English	Gait Posture	Article	Final		Scopus	2-s2.0-84888292799
Laslett L.L.; Menz H.B.; Otahal P.; Pan F.; Cicuttini F.M.; Jones G.	Laslett, L.L. (57226209764); Menz, H.B. (7006568131); Otahal, P. (35185405500); Pan, F. (57220873446); Cicuttini, F.M. (7005887430); Jones, G. (34769726500)	57226209764; 7006568131; 35185405500; 57220873446; 7005887430; 34769726500	Factors associated with prevalent and incident foot pain: data from the Tasmanian Older Adult Cohort Study	2018	Maturitas	118			38	43	5	7	10.1016/j.maturitas.2018.10.004	https://www.scopus.com/inward/record.uri?eid=2-s2.0-85055644051&doi=10.1016%2fj.maturitas.2018.10.004&partnerID=40&md5=e9e78e7c699e0bc0326195a13e130f55	Menzies Institute for Medical Research, University of Tasmania, Hobart, Australia; School of Allied Health, College of Science, Health and Engineering, La Trobe University, Bundoora, Australia; Department of Epidemiology and Preventive Medicine, School of Public Health and Preventative Medicine, Monash University, Melbourne, Australia	Laslett L.L., Menzies Institute for Medical Research, University of Tasmania, Hobart, Australia; Menz H.B., School of Allied Health, College of Science, Health and Engineering, La Trobe University, Bundoora, Australia; Otahal P., Menzies Institute for Medical Research, University of Tasmania, Hobart, Australia; Pan F., Menzies Institute for Medical Research, University of Tasmania, Hobart, Austra…	Objectives: To describe factors associated with prevalent and incident foot pain in a population-based cohort of older adults (n = 1092). Study design: Longitudinal observational study. Main outcome measures: Prevalent foot pain, incident foot pain after 5 years. Methods: Potential correlates included demographic factors, anthropometry, leg strength, metabolic factors, steps per day (using pedome…	Aged; Body composition; Cohort studies; Foot; Obesity; Pain; Pain/epidemiology	Aged; Aged, 80 and over; Arthralgia; Body Mass Index; Body Weight; Female; Foot; Foot Diseases; Hand; Humans; Incidence; Knee Joint; Longitudinal Studies; Male; Mental Health; Middle Aged; Neck Pain; Pain; Pain Measurement; Prevalence; Risk Factors; Tasmania; adult; aged; anthropometry; Article; body mass; body weight; cigarette smoking; cohort analysis; cross-sectional study; demography; diabete…	National Health and Medical Research Council of Australia; Tasmanian Community Fund; Arthritis Foundation of Australia; National Health and Medical Research Council, NHMRC, (302204); University of Tasmania, UTAS	Funding text 1: The TASOAC study was supported by the National Health and Medical Research Council of Australia (Grant ID 302204 ); Arthritis Foundation of Australia ; Tasmanian Community Fund ; Masonic Centenary Medical Research Foundation , Royal Hobart Hospital Research Foundation and University of Tasmania institutional research grants scheme. ; Funding text 2: The TASOAC study was supported …	L.L. Laslett; Menzies Institute for Medical Research, University of Tasmania, Hobart, Australia; email: Laura.Laslett@utas.edu.au		Elsevier Ireland Ltd	3785122		MATUD	30415753	English	Maturitas	Article	Final	All Open Access; Green Open Access	Scopus	2-s2.0-85055644051
Lindemann I.; Coombes B.K.; Tucker K.; Hug F.; Dick T.J.M.	Lindemann, India (57219294326); Coombes, Brooke K. (26532208100); Tucker, Kylie (7103329471); Hug, François (56239987100); Dick, Taylor J.M. (55445483000)	57219294326; 26532208100; 7103329471; 56239987100; 55445483000	Age-related differences in gastrocnemii muscles and Achilles tendon mechanical properties in vivo	2020	Journal of Biomechanics	112		110067				23	10.1016/j.jbiomech.2020.110067	https://www.scopus.com/inward/record.uri?eid=2-s2.0-85092107399&doi=10.1016%2fj.jbiomech.2020.110067&partnerID=40&md5=95489929009836fbb28aa01d93e4347d	School of Biomedical Sciences, The University of Queensland, Brisbane, Queensland, Australia; School of Allied Health Sciences –Griffith University, Brisbane, Australia; Laboratory « Movement«, Interactions, Performance, » (EA 4334), Nantes Université, Nantes, France; Institut Universitaire de France (IUF), Paris, France	Lindemann I., School of Biomedical Sciences, The University of Queensland, Brisbane, Queensland, Australia; Coombes B.K., School of Biomedical Sciences, The University of Queensland, Brisbane, Queensland, Australia, School of Allied Health Sciences –Griffith University, Brisbane, Australia; Tucker K., School of Biomedical Sciences, The University of Queensland, Brisbane, Queensland, Australia; Hu…	Ageing is associated with alterations in the structure and function of the contractile and elastic tissues that enable movement, posture, and balance. Alterations in structure and mechanical properties of the ankle plantarflexors and Achilles tendon are of particular interest due to their important ‘catapult-like’ function during efficient and healthy human locomotion. In this study, we examined …	Ageing; B-mode ultrasound; Elastography; Shear modulus; Stiffness; Young's modulus	Achilles Tendon; Adolescent; Adult; Aged; Ankle Joint; Elastic Modulus; Humans; Muscle, Skeletal; Ultrasonography; Young Adult; Elastic moduli; Medical imaging; Muscle; Shear flow; Shear strain; Shear waves; Stiffness; Achilles tendons; Age-related differences; Cross sectional area; Elastic tissues; Healthy humans; Locomotor function; Muscle stiffness; Shear wave elastography; achilles tendon; ad…	University of Queensland, UQ	We acknowledge the support from a University of Queensland Early Career Fellowship awarded to TJM Dick. We also thank Anna Gore for assistance during data collection.	T.J.M. Dick; School of Biomedical Sciences, The University of Queensland, Brisbane, Australia; email: t.dick@uq.edu.au		Elsevier Ltd	219290		JBMCB	33035839	English	J. Biomech.	Article	Final	All Open Access; Green Open Access	Scopus	2-s2.0-85092107399
McKay M.J.; Baldwin J.N.; Ferreira P.; Simic M.; Burns J.; Vanicek N.; Wojciechowski E.; Mudge A.	McKay, Marnee J. (56529028000); Baldwin, Jennifer N. (56528867100); Ferreira, Paulo (8257787000); Simic, Milena (35185761200); Burns, Joshua (8875498900); Vanicek, Natalie (15761478100); Wojciechowski, Elizabeth (56293281900); Mudge, Anita (35741366400)	56529028000; 56528867100; 8257787000; 35185761200; 8875498900; 15761478100; 56293281900; 35741366400	Spatiotemporal and plantar pressure patterns of 1000 healthy individuals aged 3–101 years	2017	Gait and Posture	58			78	87	9	84	10.1016/j.gaitpost.2017.07.004	https://www.scopus.com/inward/record.uri?eid=2-s2.0-85026447237&doi=10.1016%2fj.gaitpost.2017.07.004&partnerID=40&md5=82eccd937815f1f620e0ee31291e842e	The University of Sydney, Musculoskeletal Health, Faculty of Health Sciences, Sydney, New South Wales, Australia; Department of Sport, Health and Exercise Science, School of Life Sciences, University of Hull, United Kingdom; Paediatric Gait Analysis Service of New South Wales, Sydney Children's Hospitals Network (Randwick and Westmead), New South Wales, Australia	McKay M.J., The University of Sydney, Musculoskeletal Health, Faculty of Health Sciences, Sydney, New South Wales, Australia; Baldwin J.N., The University of Sydney, Musculoskeletal Health, Faculty of Health Sciences, Sydney, New South Wales, Australia; Ferreira P., The University of Sydney, Musculoskeletal Health, Faculty of Health Sciences, Sydney, New South Wales, Australia; Simic M., The Univ…	Objective The purpose of this study was to establish normative reference values for spatiotemporal and plantar pressure parameters, and to investigate the influence of demographic, anthropometric and physical characteristics. Methods In 1000 healthy males and females aged 3–101 years, spatiotemporal and plantar pressure data were collected barefoot with the Zeno™ walkway and Emed® platform. Corre…	Gait; Lifespan data; Normative reference values; Pedobarography; Plantar pressure; Spatiotemporal	Adolescent; Adult; Aged; Aged, 80 and over; Anthropometry; Child; Child, Preschool; Female; Foot; Gait; Humans; Male; Middle Aged; Pressure; Range of Motion, Articular; Reference Values; Rotation; Walking; Young Adult; adolescent; adult; aged; ankle strenght; Article; body height; body weight; child; controlled study; female; forefoot; gait; human; human experiment; lower limb; male; normal human…			M.J. McKay; Faculty of Health Sciences, University of Sydney, Lidcombe, 75 East Street, 2141, Australia; email: marnee.mckay@sydney.edu.au		Elsevier B.V.	9666362		GAPOF	28763713	English	Gait Posture	Article	Final	All Open Access; Green Open Access	Scopus	2-s2.0-85026447237
McKay M.J.; Baldwin J.N.; Ferreira P.; Simic M.; Vanicek N.; Burns J.; Nightingale E.; Pourkazemi F.; Sman A.; Hiller C.; Mousavi S.; Nicholson L.; Rose K.; Chard A.; Mackey M.; Moloney N.; Raymond J.; Yan A.F.; Hübscher M.; Refshauge K.; Wegener C.; Lee F.; North K.; Quinlan K.	McKay, Marnee J. (56529028000); Baldwin, Jennifer N. (56528867100); Ferreira, Paulo (8257787000); Simic, Milena (35185761200); Vanicek, Natalie (15761478100); Burns, Joshua (8875498900); Nightingale, E. (8636661000); Pourkazemi, F. (54417811600); Sman, A. (55510147000); Hiller, C. (7005342512); Mousavi, S. (55292720000); Nicholson, L. (7102339467); Rose, K. (25722368500); Chard, A. (57202563683);…	56529028000; 56528867100; 8257787000; 35185761200; 15761478100; 8875498900; 8636661000; 54417811600; 55510147000; 7005342512; 55292720000; 7102339467; 25722368500; 57202563683; 55431372800; 11239910500; 7402362954; 53982451900; 15061289900; 7003468794; 25631288600; 57195308596; 7006800614; 12787079600	Normative reference values for strength and flexibility of 1,000 children and adults	2017	Neurology	88	1		36	43	7	131	10.1212/WNL.0000000000003466	https://www.scopus.com/inward/record.uri?eid=2-s2.0-85007124104&doi=10.1212%2fWNL.0000000000003466&partnerID=40&md5=d3a40217ed90a7c31f53589e0ae59713	Faculty of Health Sciences, University of Sydney, NSW, Australia; Department of Sport, Health and Exercise Science, University of Hull, United Kingdom; Sydney Children's Hospitals Network (Randwick and Westmead), Paediatric Gait Analysis Service of New South Wales, Children's Hospital at Westmead, Sydney, Australia	McKay M.J., Faculty of Health Sciences, University of Sydney, NSW, Australia; Baldwin J.N., Faculty of Health Sciences, University of Sydney, NSW, Australia; Ferreira P., Faculty of Health Sciences, University of Sydney, NSW, Australia; Simic M., Faculty of Health Sciences, University of Sydney, NSW, Australia; Vanicek N., Department of Sport, Health and Exercise Science, University of Hull, Unit…	Objective: To establish reference values for isometric strength of 12 muscle groups and flexibility of 13 joint movements in 1,000 children and adults and investigate the influence of demographic and anthropometric factors. Methods: A standardized reliable protocol of hand-held and fixed dynamometry for isometric strength of ankle, knee, hip, elbow, and shoulder musculature as well as goniometry …		Adolescent; Adult; Age Factors; Aged; Aged, 80 and over; Child; Child, Preschool; Female; Humans; Isometric Contraction; Male; Middle Aged; Muscle Strength; Muscle Strength Dynamometer; Muscle, Skeletal; Range of Motion, Articular; Reference Values; Young Adult; adolescent; adult; aged; ankle; Article; body mass; cervical spine; child; demography; dynamometry; elbow; elbow flexion; female; flexor…			M.J. McKay; Faculty of Health Sciences, University of Sydney, Australia; email: marnee.mckay@sydney.edu.au		Lippincott Williams and Wilkins	283878		NEURA	27881628	English	Neurology	Article	Final	All Open Access; Green Open Access	Scopus	2-s2.0-85007124104
McNab B.; Sadler S.; Lanting S.; Chuter V.	McNab, Bonnie (57824609700); Sadler, Sean (56090980000); Lanting, Sean (56644632400); Chuter, Vivienne (6507041535)	57824609700; 56090980000; 56644632400; 6507041535	The relationship between foot and ankle joint flexibility measures and barefoot plantar pressures in healthy older adults: a cross-sectional study	2022	BMC Musculoskeletal Disorders	23	1	729				1	10.1186/s12891-022-05618-w	https://www.scopus.com/inward/record.uri?eid=2-s2.0-85135149468&doi=10.1186%2fs12891-022-05618-w&partnerID=40&md5=de4a8d16ca326f85f3a807c0e37137c1	School of Health Sciences, Faculty of Health and Medicine, University of Newcastle, Central Coast Campus, 10 Chittaway Road, Ourimbah, Callaghan, 2258, NSW, Australia; Discipline of Podiatry, School of Health Science, Western Sydney University, Campbelltown, NSW, Australia	McNab B., School of Health Sciences, Faculty of Health and Medicine, University of Newcastle, Central Coast Campus, 10 Chittaway Road, Ourimbah, Callaghan, 2258, NSW, Australia; Sadler S., School of Health Sciences, Faculty of Health and Medicine, University of Newcastle, Central Coast Campus, 10 Chittaway Road, Ourimbah, Callaghan, 2258, NSW, Australia; Lanting S., School of Health Sciences, Fac…	Background: Restriction in foot and ankle joint range of motion, such as an ankle equinus, has been associated with increased plantar pressure and its complications. However, previous research is limited by its scope of measures and study populations. The aim of this study was to investigate the relationship between foot and ankle joint range of motion on barefoot plantar pressures during walking…	Ankle; Equinus; Foot; Older adults; Plantar pressure	Aged; Ankle; Ankle Joint; Cross-Sectional Studies; Female; Humans; Pressure; Range of Motion, Articular; Walking; aged; ankle; anthropometry; Article; barefoot walking; body mass; controlled study; correlation coefficient; cross-sectional study; dorsiflexion; female; foot joint; foot posture; forefoot; human; human experiment; joint characteristics and functions; joint mobility; male; metatarsoph…			S. Sadler; School of Health Sciences, Faculty of Health and Medicine, University of Newcastle, Central Coast Campus, Callaghan, 10 Chittaway Road, Ourimbah, 2258, Australia; email: sean.sadler@newcastle.edu.au		BioMed Central Ltd	14712474			35906599	English	BMC Musculoskelet. Disord.	Article	Final	All Open Access; Gold Open Access; Green Open Access	Scopus	2-s2.0-85135149468
Menant J.C.; Perry S.D.; Steele J.R.; Menz H.B.; Munro B.J.; Lord S.R.	Menant, Jasmine C. (24174546800); Perry, Stephen D. (7401910661); Steele, Julie R. (7402403999); Menz, Hylton B. (7006568131); Munro, Bridget J. (7005265378); Lord, Stephen R. (7101831696)	24174546800; 7401910661; 7402403999; 7006568131; 7005265378; 7101831696	Effects of Shoe Characteristics on Dynamic Stability When Walking on Even and Uneven Surfaces in Young and Older People	2008	Archives of Physical Medicine and Rehabilitation	89	10		1970	1976	6	101	10.1016/j.apmr.2008.02.031	https://www.scopus.com/inward/record.uri?eid=2-s2.0-55649089872&doi=10.1016%2fj.apmr.2008.02.031&partnerID=40&md5=9963a89d91b9ee7515716bc3f01d5f24	Prince of Wales Medical Research Institute, Randwick, NSW, Australia; School of Public Health and Community Medicine, University of New South Wales, Sydney, NSW, Australia; Department of Kinesiology and Physical Education, University Wilfrid Laurier, Waterloo, Ont., Canada; Biomechanics Research Laboratory, University of Wollongong, Wollongong, NSW, Australia; Musculoskeletal Research Centre, La …	Menant J.C., Prince of Wales Medical Research Institute, Randwick, NSW, Australia, School of Public Health and Community Medicine, University of New South Wales, Sydney, NSW, Australia; Perry S.D., Department of Kinesiology and Physical Education, University Wilfrid Laurier, Waterloo, Ont., Canada; Steele J.R., Biomechanics Research Laboratory, University of Wollongong, Wollongong, NSW, Australia…	Menant JC, Perry SD, Steele JR, Menz HB, Munro BJ, Lord SR. Effects of shoe characteristics on dynamic stability when walking on even and uneven surfaces in young and older people. Objective: To systematically investigate the effects of various shoe features (sole hardness, heel height, heel collar height, tread pattern) on dynamic balance control and perceptions of comfort and stability in young…	Aged; Balance; Gait; Rehabilitation	Adult; Age Factors; Aged; Analysis of Variance; Biomechanics; Equipment Design; Female; Humans; Male; Musculoskeletal Equilibrium; Shoes; Surface Properties; Walking; adult; aged; article; female; foot sole; gait; hardness; human; human experiment; kinematics; loading test; male; metatarsophalangeal joint; proprioception; sensor; sensorimotor function; shoe; walking	National Health and Medical Research Council, NHMRC, (209799); Canadian Institutes of Health Research, CIHR, (MOP-77772); Canadian Foundation for Innovation/Ontario Innovation Trust/Wilfrid Laurier University, (5141, 433049)	Supported by Prevention of Older People's Injuries through the National Health and Medical Research Council (NHMRC) Health Research Partnership Scheme; (grant no. 209799), the Canadian Institutes of Health Research (operating grant no. MOP-77772); the Canadian Foundation for Innovation/Ontario Innovation Trust/Wilfrid Laurier University (new opportunities equipment grant no. 5141); and an NHMRC C…	J.C. Menant; Prince of Wales Medical Research Institute, Randwick, NSW, Australia; email: j.menant@powmri.edu.au			39993		APMHA	18760402	English	Arch. Phys. Med. Rehabil.	Article	Final		Scopus	2-s2.0-55649089872
Menant J.C.; Steele J.R.; Menz H.B.; Munro B.J.; Lord S.R.	Menant, Jasmine C. (24174546800); Steele, Julie R. (7402403999); Menz, Hylton B. (7006568131); Munro, Bridget J. (7005265378); Lord, Stephen R. (7101831696)	24174546800; 7402403999; 7006568131; 7005265378; 7101831696	Rapid gait termination: Effects of age, walking surfaces and footwear characteristics	2009	Gait and Posture	30	1		65	70	5	36	10.1016/j.gaitpost.2009.03.003	https://www.scopus.com/inward/record.uri?eid=2-s2.0-67349121566&doi=10.1016%2fj.gaitpost.2009.03.003&partnerID=40&md5=5521d9d95cd8d89ea92af3e2313346a6	Prince of Wales Medical Research Institute, University of New South Wales, Randwick, NSW, Australia; Biomechanics Research Laboratory, University of Wollongong, Wollongong, NSW, Australia; Musculoskeletal Research Centre, Faculty of Health Sciences, La Trobe University, Bundoora, Vic., Australia	Menant J.C., Prince of Wales Medical Research Institute, University of New South Wales, Randwick, NSW, Australia; Steele J.R., Biomechanics Research Laboratory, University of Wollongong, Wollongong, NSW, Australia; Menz H.B., Musculoskeletal Research Centre, Faculty of Health Sciences, La Trobe University, Bundoora, Vic., Australia; Munro B.J., Biomechanics Research Laboratory, University of Woll…	The aim of this study was to systematically investigate the influence of various walking surfaces and footwear characteristics on the ability to terminate gait rapidly in 10 young and 26 older people. Subjects walked at a self-selected speed in eight randomized shoe conditions (standard versus elevated heel, soft sole, hard sole, high-collar, flared sole, bevelled heel and tread sole) on three su…	Aged; Balance; Footwear; Gait; Gait termination; Surfaces	Acceleration; Accidental Falls; Adult; Age Factors; Aged; Aging; Analysis of Variance; Female; Gait; Humans; Male; Postural Balance; Probability; Reference Values; Risk Factors; Sex Factors; Shoes; Surface Properties; Task Performance and Analysis; Walking; adult; aged; aging; article; body posture; controlled study; falling; female; friction; gait; human; kinematics; male; normal human; priority…	National Health and Medical Research Council, NHMRC	This study was supported by the Prevention of Older People's Injuries Grant from the National Health and Medical Research Council (NHMRC) Partnership Scheme. A/Prof Menz is currently a NHMRC Clinical Research Fellow (ID: 433049).	J.C. Menant; Prince of Wales Medical Research Institute, University of New South Wales, Randwick, NSW, Australia; email: j.menant@powmri.edu.au			9666362		GAPOF	19359178	English	Gait Posture	Article	Final		Scopus	2-s2.0-67349121566
Menant J.C.; Steele J.R.; Menz H.B.; Munro B.J.; Lord S.R.	Menant, Jasmine C. (24174546800); Steele, Julie R. (7402403999); Menz, Hylton B. (7006568131); Munro, Bridget J. (7005265378); Lord, Stephen R. (7101831696)	24174546800; 7402403999; 7006568131; 7005265378; 7101831696	Effects of footwear features on balance and stepping in older people	2008	Gerontology	54	1		18	23	5	98	10.1159/000115850	https://www.scopus.com/inward/record.uri?eid=2-s2.0-43249103903&doi=10.1159%2f000115850&partnerID=40&md5=d701f1d6a9071e15b614fd31c4f1d34a	Prince of Wales Medical Research Institute, School of Public Health and Community Medicine, University of New South Wales, Randwick, NSW, Australia; Faculty of Health and Behavioural Sciences, University of Wollongong, Wollongong, NSW, Australia; Musculoskeletal Research Centre, Faculty of Health Sciences, La Trobe University, Bundoora, VIC, Australia; Prince of Wales Medical Research Institute, …	Menant J.C., Prince of Wales Medical Research Institute, School of Public Health and Community Medicine, University of New South Wales, Randwick, NSW, Australia, Prince of Wales Medical Research Institute, Randwick, NSW 2031, Barker Street, Australia; Steele J.R., Faculty of Health and Behavioural Sciences, University of Wollongong, Wollongong, NSW, Australia; Menz H.B., Musculoskeletal Research …	Background: Although footwear has been linked to falls in older people, it remains unclear as to which shoe features are beneficial or detrimental to balance in older people. Objective: To systematically investigate how footwear features affect balance and stepping in older people. Methods: 29 community-dwelling people (mean (SD) age, 79.1 (3.7) years) undertook tests of postural sway, maximal ba…	Aged, balance and stepping tests; Balance; Footwear; Footwear performance index; Stepping	Accidental Falls; Aged; Aged, 80 and over; Aging; Analysis of Variance; Biomechanics; Female; Foot Deformities, Acquired; Gait; Humans; Male; Musculoskeletal Equilibrium; Shoes; Walking; aged; aging; article; body equilibrium; female; gait; human; locomotion; male; motor coordination; priority journal; reaction time; shoe; standing			J. C. Menant; Prince of Wales Medical Research Institute, Randwick, NSW 2031, Barker Street, Australia; email: jasminem@student.unsw.edu.au			0304324X		GERND	18253023	English	Gerontology	Article	Final	All Open Access; Bronze Open Access	Scopus	2-s2.0-43249103903
Menz H.B.	Menz, Hylton B. (7006568131)	7006568131	The influence of geriatrics education on knowledge, attitudes, and career aspirations of podiatric medical students	2003	Journal of the American Podiatric Medical Association	93	1-Jun		124	130	6	15	10.7547/87507315-93-2-124	https://www.scopus.com/inward/record.uri?eid=2-s2.0-1842634616&doi=10.7547%2f87507315-93-2-124&partnerID=40&md5=eecff5ee65f727c5b63482c12609a073	Sch. of Exercise and Health Sciences, Coll. of Social and Health Sciences, University of Western Sydney, Penrith DC, NSW 1797, Locked Bag 1797, Australia	Menz H.B., Sch. of Exercise and Health Sciences, Coll. of Social and Health Sciences, University of Western Sydney, Penrith DC, NSW 1797, Locked Bag 1797, Australia	A survey of podiatric medical students in Australia was undertaken prior to and following the completion of a compulsory geriatrics course to evaluate the effect of geriatrics education on knowledge of aging, attitudes toward older people, perceptions of treatment efficacy, and desire to specialize in geriatrics. Students had a reasonable knowledge of aging and favorable attitudes toward older pe…		adult; aging; article; attitude; Australia; career; continuing education; controlled study; education program; female; geriatrics; human; male; medical education; medical profession; medical student; normal human; perception; podiatry					American Podiatric Medical Association	87507315			12644519	English	J. Am. Podiatr. Med. Assoc.	Article	Final		Scopus	2-s2.0-1842634616
Menz H.B.; Auhl M.; Munteanu S.E.	Menz, Hylton B. (7006568131); Auhl, Maria (56009325300); Munteanu, Shannon E. (6603593059)	7006568131; 56009325300; 6603593059	Preliminary evaluation of prototype footwear and insoles to optimise balance and gait in older people	2017	BMC Geriatrics	17	1	212				13	10.1186/s12877-017-0613-2	https://www.scopus.com/inward/record.uri?eid=2-s2.0-85029310927&doi=10.1186%2fs12877-017-0613-2&partnerID=40&md5=4742516bdc78b728ac3f7a3f2b5e9d9f	Discipline of Podiatry, School of Allied Health, College of Science, Health and Engineering, La Trobe University, Bundoora, 3086, VIC, Australia; La Trobe Sport and Exercise Medicine Research Centre, School of Allied Health, College of Science, Health and Engineering, La Trobe University, Melbourne, 3086, VIC, Australia	Menz H.B., Discipline of Podiatry, School of Allied Health, College of Science, Health and Engineering, La Trobe University, Bundoora, 3086, VIC, Australia, La Trobe Sport and Exercise Medicine Research Centre, School of Allied Health, College of Science, Health and Engineering, La Trobe University, Melbourne, 3086, VIC, Australia; Auhl M., Discipline of Podiatry, School of Allied Health, College…	Background: Footwear has the potential to influence balance in either a detrimental or beneficial manner, and is therefore an important consideration in relation to falls prevention. The objective of this study was to evaluate balance ability and gait patterns in older women while wearing prototype footwear and insoles designed to improve balance. Methods: Older women (n = 30) aged 65 - 83 years …	Ageing; Falls; Footwear; Postural balance	Accidental Falls; Aged; Aged, 80 and over; Australia; Female; Foot Orthoses; Gait; Humans; New Zealand; Postural Balance; Shoes; Walking; Walking Speed; aged; Australia; body equilibrium; clinical trial; epidemiology; falling; female; foot orthosis; gait; human; New Zealand; physiology; prevention and control; shoe; standards; very elderly; walking; walking speed	La Trobe University Research Focus Area in Sport, Exercise and Rehabilitation; National Health and Medical Research Council, NHMRC, (1020925)	This study was supported by a grant from the La Trobe University Research Focus Area in Sport, Exercise and Rehabilitation.	H.B. Menz; Discipline of Podiatry, School of Allied Health, College of Science, Health and Engineering, La Trobe University, Bundoora, 3086, Australia; email: h.menz@latrobe.edu.au		BioMed Central Ltd.	14712318			28893202	English	BMC Geriatr.	Article	Final	All Open Access; Gold Open Access; Green Open Access	Scopus	2-s2.0-85029310927
Menz H.B.; Auhl M.; Ristevski S.; Frescos N.; Munteanu S.E.	Menz, Hylton B. (7006568131); Auhl, Maria (56009325300); Ristevski, Sonja (57189590253); Frescos, Nicoletta (23034158100); Munteanu, Shannon E. (6603593059)	7006568131; 56009325300; 57189590253; 23034158100; 6603593059	Effectiveness of off-the-shelf, extra-depth footwear in reducing foot pain in older people: A randomized controlled trial	2015	Journals of Gerontology - Series A Biological Sciences and Medical Sciences	70	4		511	517	6	23	10.1093/gerona/glu169	https://www.scopus.com/inward/record.uri?eid=2-s2.0-84926649137&doi=10.1093%2fgerona%2fglu169&partnerID=40&md5=1cb7f0c7cad0e3ce04da419119c32f5c	Lower Extremity and Gait Studies Program, School of Allied Health, La Trobe University, Bundoora, 3086, VIC, Australia; Department of Podiatry, School of Allied Health, La Trobe University, Bundoora, VIC, Australia	Menz H.B., Lower Extremity and Gait Studies Program, School of Allied Health, La Trobe University, Bundoora, 3086, VIC, Australia, Department of Podiatry, School of Allied Health, La Trobe University, Bundoora, VIC, Australia; Auhl M., Department of Podiatry, School of Allied Health, La Trobe University, Bundoora, VIC, Australia; Ristevski S., Department of Podiatry, School of Allied Health, La T…	Background. Foot pain is highly prevalent in older people and in many cases is associated with inappropriate footwear. This study evaluated the effectiveness of off-the-shelf, extra-depth footwear in reducing foot pain. Methods. Community-dwelling older people with disabling foot pain (72 men and 48 women aged 65 to 96 years; mean age 82 [SD 8]) were randomly allocated to an intervention group (n…	Foot; Footwear; Pain; Randomized trial	Aged; Aged, 80 and over; Case-Control Studies; Equipment Design; Female; Follow-Up Studies; Foot Diseases; Foot Orthoses; Humans; Male; Pain; Pain Management; Podiatry; Questionnaires; Recovery of Function; Shoes; Treatment Outcome; aged; analgesia; case control study; controlled study; convalescence; equipment design; female; follow up; Foot Diseases; foot orthosis; human; male; pain; podiatry; …	Australian Department of Veterans’ Affairs, (ARP1031)	Funding This work was funded by the Australian Department of Veterans’ Affairs (ARP1031). HBM is currently a National Health and Medical Research Council of Australia Senior Research Fellow (ID: 1020925).	H.B. Menz; Lower Extremity and Gait Studies Program, School of Allied Health, La Trobe University, Bundoora, 3086, Australia; email: h.menz@latrobe.edu.au		Oxford University Press	10795006		JGASF	25205761	English	J. Gerontol. Ser. A Biol. Sci. Med. Sci.	Article	Final	All Open Access; Bronze Open Access	Scopus	2-s2.0-84926649137
Menz H.B.; Auhl M.; Ristevski S.; Frescos N.; Munteanu S.E.	Menz, Hylton B. (7006568131); Auhl, Maria (56009325300); Ristevski, Sonja (57189590253); Frescos, Nicoletta (23034158100); Munteanu, Shannon E. (6603593059)	7006568131; 56009325300; 57189590253; 23034158100; 6603593059	Comparison of the responsiveness of the foot health status questionnaire and the Manchester foot pain and disability index in older people	2014	Health and Quality of Life Outcomes	12	1	158				22	10.1186/s12955-014-0158-4	https://www.scopus.com/inward/record.uri?eid=2-s2.0-84988311579&doi=10.1186%2fs12955-014-0158-4&partnerID=40&md5=c6e674bdee8cb83ad1a260d7bd356647	Lower Extremity and Gait Studies Program, School of Allied Health, La Trobe University, Bundoora, 3086, VIC, Australia; Department of Podiatry, School of Allied Health, La Trobe University, Bundoora, 3086, VIC, Australia	Menz H.B., Lower Extremity and Gait Studies Program, School of Allied Health, La Trobe University, Bundoora, 3086, VIC, Australia, Department of Podiatry, School of Allied Health, La Trobe University, Bundoora, 3086, VIC, Australia; Auhl M., Lower Extremity and Gait Studies Program, School of Allied Health, La Trobe University, Bundoora, 3086, VIC, Australia, Department of Podiatry, School of All…	Background: In recent years, several questionnaires have been developed for the assessment of foot health and its impact on quality of life. In order for these tools to be useful outcome measures in clinical trials, their ability to detect change over time (responsiveness) needs to be determined. Therefore, the aim of this study was to assess the responsiveness of two commonly-used questionnaires…	Foot; Health status; Questionnaires; Responsiveness	Aged; Aged, 80 and over; Female; Foot Diseases; Health Status; Humans; Male; Pain; Pain Measurement; Quality of Life; Severity of Illness Index; Surveys and Questionnaires; aged; Article; Australia; clinical effectiveness; comparative study; controlled study; effect size; female; follow up; Foot Health Status Questionnaire; foot pain; human; major clinical study; male; Manchester Foot Pain and Di…	Australian Department of Veterans’ Affairs, (ARP1031); National Health and Medical Research Council, NHMRC, (1020925)	This study was funded by the Australian Department of Veterans’ Affairs (Applied Research Program ID: ARP1031). HBM is currently a National Health and Medical Research Council Senior Research Fellow (ID: 1020925). We would like to thank Jane Fyfield (National Medical Advisor, Health Strategy and Gerontology, Australian Department of Veterans’ Affairs) for her assistance, Matt Barkley and Craig Tr…	H.B. Menz; Lower Extremity and Gait Studies Program, School of Allied Health, La Trobe University, Bundoora, 3086, Australia; email: h.menz@latrobe.edu.au		BioMed Central Ltd.	14777525			25344024	English	Health Qual. Life Outcomes	Article	Final	All Open Access; Gold Open Access; Green Open Access	Scopus	2-s2.0-84988311579
Menz H.B.; Auhl M.; Spink M.J.	Menz, Hylton B. (7006568131); Auhl, Maria (56009325300); Spink, Martin J. (36849059100)	7006568131; 56009325300; 36849059100	Foot problems as a risk factor for falls in community-dwelling older people: A systematic review and meta-analysis	2018	Maturitas	118			7	14	7	61	10.1016/j.maturitas.2018.10.001	https://www.scopus.com/inward/record.uri?eid=2-s2.0-85054428757&doi=10.1016%2fj.maturitas.2018.10.001&partnerID=40&md5=951ecd25d9c31c4e94cf116c981b1ed6	School of Allied Health, College of Science, Health and Engineering, La Trobe University, Melbourne, 3086, Victoria, Australia; School of Health Sciences, Faculty of Health, University of Newcastle, Ourimbah, 2258, New South Wales, Australia	Menz H.B., School of Allied Health, College of Science, Health and Engineering, La Trobe University, Melbourne, 3086, Victoria, Australia; Auhl M., School of Allied Health, College of Science, Health and Engineering, La Trobe University, Melbourne, 3086, Victoria, Australia; Spink M.J., School of Health Sciences, Faculty of Health, University of Newcastle, Ourimbah, 2258, New South Wales, Austral…	Background: Foot problems are common in older people. The objective of this systematic review was to determine whether foot problems increase the risk of falling in community-dwelling older people. Methods: Electronic databases were searched from inception to May 2018. To be eligible for inclusion, papers needed to (i) include community-dwelling older participants, (ii) document falls either retr…	Accidental falls; Ageing; Foot problems	Accidental Falls; Aged; Aged, 80 and over; Foot; Foot Deformities; Foot Diseases; Humans; Independent Living; Pain; Risk Factors; aging; ankle; fall risk assessment; falling; foot disease; foot pain; hallux valgus; human; plantar fasciitis; range of motion; Review; risk factor; toe malformation; touch; walking; aged; foot; foot disease; foot malformation; independent living; meta analysis; pain; …			H.B. Menz; School of Allied Health, College of Science, Health and Engineering, La Trobe University, Melbourne, 3086, Australia; email: h.menz@latrobe.edu.au		Elsevier Ireland Ltd	3785122		MATUD	30415759	English	Maturitas	Review	Final		Scopus	2-s2.0-85054428757
Menz H.B.; Fotoohabadi M.R.; Munteanu S.E.; Zammit G.V.; Gilheany M.F.	Menz, Hylton B. (7006568131); Fotoohabadi, Mohammad R. (9242833100); Munteanu, Shannon E. (6603593059); Zammit, Gerard V. (16403711200); Gilheany, Mark F. (15827924600)	7006568131; 9242833100; 6603593059; 16403711200; 15827924600	Plantar pressures and relative lesser metatarsal lengths in older people with and without forefoot pain	2013	Journal of Orthopaedic Research	31	3		427	433	6	29	10.1002/jor.22229	https://www.scopus.com/inward/record.uri?eid=2-s2.0-84872791864&doi=10.1002%2fjor.22229&partnerID=40&md5=714453288dd97ef9ffb26f1610f0f89f	Faculty of Health Sciences, Musculoskeletal Research Centre, La Trobe University, Bundoora, VIC 3086, Australia; Faculty of Health Sciences, Department of Podiatry, La Trobe University, Bundoora, VIC, Australia	Menz H.B., Faculty of Health Sciences, Musculoskeletal Research Centre, La Trobe University, Bundoora, VIC 3086, Australia; Fotoohabadi M.R., Faculty of Health Sciences, Musculoskeletal Research Centre, La Trobe University, Bundoora, VIC 3086, Australia; Munteanu S.E., Faculty of Health Sciences, Musculoskeletal Research Centre, La Trobe University, Bundoora, VIC 3086, Australia, Faculty of Healt…	Forefoot pain is a common problem in older people. We determined whether plantar pressures during gait and the relative lengths of the lesser metatarsals differ between older people with and without plantar forefoot pain. Dynamic plantar pressure assessment during walking was undertaken using the Tekscan MatScan® system in 118 community-dwelling older people (44 males and 74 females), mean age 74…	aging; foot deformities; metatarsalgia; plantar pressure	Acute Pain; Aged; Aged, 80 and over; Aging; Female; Foot Deformities, Acquired; Humans; Male; Metatarsal Bones; Middle Aged; Organ Size; Pressure; Range of Motion, Articular; Walking; Weight-Bearing; adult; aged; article; bone length; bone radiography; female; forefoot; gait; human; major clinical study; male; metatarsal bone; metatarsalgia; musculoskeletal system parameters; plantar pressure; pr…			H.B. Menz; Faculty of Health Sciences, Musculoskeletal Research Centre, La Trobe University, Bundoora, VIC 3086, Australia; email: h.menz@latrobe.edu.au			1554527X		JORED	22987209	English	J. Orthop. Res.	Article	Final	All Open Access; Bronze Open Access	Scopus	2-s2.0-84872791864
Menz H.B.; Gill T.K.; Taylor A.W.; Hill C.L.	Menz, Hylton B. (7006568131); Gill, Tiffany K. (8545441900); Taylor, Anne W. (7405888060); Hill, Catherine L. (57202566690)	7006568131; 8545441900; 7405888060; 57202566690	Age and gender differences in disabling foot pain using different definitions of the manchester foot pain and disability index	2011	BMC Musculoskeletal Disorders	12		243				14	10.1186/1471-2474-12-243	https://www.scopus.com/inward/record.uri?eid=2-s2.0-81455154764&doi=10.1186%2f1471-2474-12-243&partnerID=40&md5=138e717f2c2fc3037406687b22a13166	Musculoskeletal Research Centre, Faculty of Health Sciences, La Trobe University, Bundoora, VIC 3086, Australia; Population Research and Outcome Studies, Department of Medicine, University of Adelaide, SA 5005, Australia; Rheumatology Unit, Queen Elizabeth Hospital, Woodville, SA 5011, Australia; Health Observatory, University of Adelaide, Queen Elizabeth Hospital Campus, Woodville, SA 5011, Aust…	Menz H.B., Musculoskeletal Research Centre, Faculty of Health Sciences, La Trobe University, Bundoora, VIC 3086, Australia; Gill T.K., Population Research and Outcome Studies, Department of Medicine, University of Adelaide, SA 5005, Australia; Taylor A.W., Population Research and Outcome Studies, Department of Medicine, University of Adelaide, SA 5005, Australia; Hill C.L., Rheumatology Unit, Que…	Background: The Manchester Foot Pain and Disability Index (MFPDI) has been used to determine the prevalence of disabling foot pain in several studies, however there is some debate as to which case definition is most appropriate. The objective of this study was to explore age and gender differences in the proportion of people with disabling foot pain using three different case definitions of the M…		Adult; Age Factors; Aged; Aged, 80 and over; Disability Evaluation; Disabled Persons; Female; Foot; Foot Diseases; Humans; Interviews as Topic; Male; Middle Aged; Pain; Pain Measurement; Sex Factors; Terminology as Topic; adult; age; aged; article; Australia; clinical assessment tool; daily life activity; disease severity; female; foot pain; functional status; human; interview; major clinical stu…	National Health and Medical Research Council, NHMRC, (1013552, 433049)		H.B. Menz; Musculoskeletal Research Centre, Faculty of Health Sciences, La Trobe University, Bundoora, VIC 3086, Australia; email: h.menz@latrobe.edu.au			14712474			22026753	English	BMC Musculoskelet. Disord.	Article	Final	All Open Access; Gold Open Access; Green Open Access	Scopus	2-s2.0-81455154764
Menz H.B.; Lord S.R.	Menz, Hylton B. (7006568131); Lord, Stephen R. (7101831696)	7006568131; 7101831696	Foot pain impairs balance and functional ability in community-dwelling older people	2001	Journal of the American Podiatric Medical Association	91	5		222	229	7	164	10.7547/87507315-91-5-222	https://www.scopus.com/inward/record.uri?eid=2-s2.0-0035345068&doi=10.7547%2f87507315-91-5-222&partnerID=40&md5=21619573d0e14776eb807f35118b4afa	Prnc. of Wales Med. Res. Institute, Randwick, NSW 2031, High St., Australia; Prnc. of Wales Med. Res. Institute, NSW, Australia	Menz H.B., Prnc. of Wales Med. Res. Institute, Randwick, NSW 2031, High St., Australia; Lord S.R., Prnc. of Wales Med. Res. Institute, NSW, Australia	Foot problem assessments were performed on 135 community-dwelling older people in conjunction with clinical tests of balance and functional ability. Eighty-seven percent of the sample had at least one foot problem, and women had a higher prevalence than men of foot pain, hallux valgus, plantar hyperkeratosis, lesser digital deformity, and digital lesions. Postural sway did not differ between olde…		Aged; Aged, 80 and over; Australia; Female; Foot; Foot Deformities; Foot Diseases; Humans; Male; Musculoskeletal Equilibrium; Pain; Podiatry; Prevalence; Prospective Studies; Reproducibility of Results; Sex Distribution; Walking; aged; article; Australia; body equilibrium; comparative study; female; foot; foot disease; foot malformation; human; male; pain; pathophysiology; podiatry; prevalence; p…					American Podiatric Medical Association	87507315			11359885	English	J. Am. Podiatr. Med. Assoc.	Article	Final		Scopus	2-s2.0-0035345068
Menz H.B.; Lord S.R.	Menz, Hylton B. (7006568131); Lord, Stephen Ronald (7101831696)	7006568131; 7101831696	Gait instability in older people with hallux valgus	2005	Foot and Ankle International	26	6		483	489	6	123	10.1177/107110070502600610	https://www.scopus.com/inward/record.uri?eid=2-s2.0-20144372022&doi=10.1177%2f107110070502600610&partnerID=40&md5=52217823b68079ca1767a25fe60028f6	Musculoskeletal Research Centre, L Trobe University, Bundoora, Vic., Australia; Prince of Wales Medical Research Institute, UNSW, Randwick, NSW, Australia; Falls and Balance Research Group, Prince of Wales Medical Research Institute, UNSW, Randwick, NSW 2031, High St, Australia	Menz H.B., Musculoskeletal Research Centre, L Trobe University, Bundoora, Vic., Australia; Lord S.R., Prince of Wales Medical Research Institute, UNSW, Randwick, NSW, Australia, Falls and Balance Research Group, Prince of Wales Medical Research Institute, UNSW, Randwick, NSW 2031, High St, Australia	Background: Hallux valgus is a common condition that may lead to considerable pain and disability. There Is also evidence that hallux valgus may impair balance and increase the risk of falling in older people. Although a number of plantar pressure studies have been undertaken in people with and without hallux valgus, little is known about how hallux valgus affects basic gait patterns or the movem…	Accidental Falls; Age; Gait; Hallux Valgus; Pain	aged; article; balance disorder; controlled study; disability; falling; female; foot disease; foot sole; gait; gait disorder; hallux valgus; human; major clinical study; male; muscle strength; pain; plantar pressure; priority journal; reaction time; velocity; vision; walking			S.R. Lord; Falls and Balance Research Group, Prince of Wales Medical Research Institute, UNSW, Randwick, NSW 2031, High St, Australia; email: s.lord@unsw.edu.au		AOFAS - American Orthopaedic Foot and Ankle Society	10711007		FAINE	15960916	English	Foot Ankle Int.	Article	Final		Scopus	2-s2.0-20144372022
Menz H.B.; Lord S.R.	Menz, Hylton B. (7006568131); Lord, Stephen R. (7101831696)	7006568131; 7101831696	The contribution of foot problems to mobility impairment and falls in community-dwelling older people	2001	Journal of the American Geriatrics Society	49	12		1651	1656	5	196	10.1046/j.1532-5415.2001.t01-1-49275.x	https://www.scopus.com/inward/record.uri?eid=2-s2.0-0035665230&doi=10.1046%2fj.1532-5415.2001.t01-1-49275.x&partnerID=40&md5=ec6451afcd3b233d6445ede6570f2fca	Prince of Wales Medical Research Institute, NSW, Australia; Prince of Wales Medical Research Institute, Randwick, NSW 2031, Barker St, Australia	Menz H.B., Prince of Wales Medical Research Institute, NSW, Australia, Prince of Wales Medical Research Institute, Randwick, NSW 2031, Barker St, Australia; Lord S.R., Prince of Wales Medical Research Institute, NSW, Australia	OBJECTIVES: To investigate the relationship between foot problems, balance, and functional ability in community-dwelling older people and to determine whether older people with a history of multiple falls exhibit greater foot impairment than those who have not fallen or who have fallen once only. DESIGN: A cross-sectional, retrospective study. SETTING: Falls and Balance Laboratory, Royal North Sh…	Accidental falls; Foot problems; Older	Accidental Falls; Aged; Aged, 80 and over; Aging; Cross-Sectional Studies; Female; Foot Diseases; Humans; Male; Motor Activity; Movement Disorders; Muscle, Skeletal; Musculoskeletal Equilibrium; Posture; Reaction Time; Residence Characteristics; Retrospective Studies; Sensation; Vision Tests; Walking; aged; article; body equilibrium; body posture; controlled study; disability; falling; female; fo…						28614		JAGSA	11843999	English	J. Am. Geriatr. Soc.	Article	Final		Scopus	2-s2.0-0035665230
Menz H.B.; Lord S.R.; Fitzpatrick R.C.	Menz, Hylton B. (7006568131); Lord, Stephen R. (7101831696); Fitzpatrick, Richard C. (7202803012)	7006568131; 7101831696; 7202803012	A tactile stimulus applied to the leg improves postural stability in young, old and neuropathic subjects	2006	Neuroscience Letters	406	1-Feb		23	26	3	45	10.1016/j.neulet.2006.07.014	https://www.scopus.com/inward/record.uri?eid=2-s2.0-33747762226&doi=10.1016%2fj.neulet.2006.07.014&partnerID=40&md5=a1a2eeabe7a77adec508a164ca378d83	Musculoskeletal Research Centre, School of Physiotherapy, La Trobe University, Bundoora, Vic. 3086, Australia; Prince of Wales Medical Research Institute, University of New South Wales, Randwick, Sydney, NSW 2031, Australia	Menz H.B., Musculoskeletal Research Centre, School of Physiotherapy, La Trobe University, Bundoora, Vic. 3086, Australia, Prince of Wales Medical Research Institute, University of New South Wales, Randwick, Sydney, NSW 2031, Australia; Lord S.R., Prince of Wales Medical Research Institute, University of New South Wales, Randwick, Sydney, NSW 2031, Australia; Fitzpatrick R.C., Prince of Wales Medi…	The purpose of this study was to determine whether the application of passive tactile cues to the lower limb could improve postural stability in healthy young controls, older people and people with diabetic peripheral neuropathy. Antero-posterior sway was measured with eyes open and closed in 10 healthy young subjects (mean age 27 years, 5 male, 5 female), 10 older subjects without diabetic perip…	Aging; Balance; Neuropathy; Sensation	Adult; Afferent Pathways; Aged, 80 and over; Aging; Cues; Diabetic Neuropathies; Feedback; Female; Humans; Leg; Male; Mechanoreceptors; Middle Aged; Movement; Musculoskeletal Equilibrium; Peripheral Nerves; Physical Stimulation; Proprioception; Somatosensory Disorders; Space Perception; Touch; adult; aged; ankle; anterior posterior axis; article; body equilibrium; body movement; clinical article;…	National Health and Medical Research Council, NHMRC	Dr Menz is currently NHMRC Australian Clinical Research Fellow (id: 234424). This project was funded by the NHMRC Health Research Partnerships Grant: Prevention of Injuries in Older People and Program Grant: Experimental Neurology. The authors would like to thank Rosalind Kidd from the High Risk Foot Clinic at Liverpool Hospital for assistance with subject recruitment.	H.B. Menz; Musculoskeletal Research Centre, School of Physiotherapy, La Trobe University, Bundoora, Vic. 3086, Australia; email: h.menz@latrobe.edu.au			3043940		NELED	16904264	English	Neurosci. Lett.	Article	Final		Scopus	2-s2.0-33747762226
Menz H.B.; Morris M.E.	Menz, Hylton B. (7006568131); Morris, Meg E. (35496567100)	7006568131; 35496567100	Clinical determinants of plantar forces and pressures during walking in older people	2006	Gait and Posture	24	2		229	236	7	150	10.1016/j.gaitpost.2005.09.002	https://www.scopus.com/inward/record.uri?eid=2-s2.0-33748301993&doi=10.1016%2fj.gaitpost.2005.09.002&partnerID=40&md5=83dd6485b5c782c98890a35cf533b2f5	Musculoskeletal Research Centre, School of Physiotherapy, La Trobe University, Bundoora, Vic. 3086, Australia; School of Physiotherapy, University of Melbourne, Vic. 3010, Australia	Menz H.B., Musculoskeletal Research Centre, School of Physiotherapy, La Trobe University, Bundoora, Vic. 3086, Australia; Morris M.E., School of Physiotherapy, University of Melbourne, Vic. 3010, Australia	The aim of this study was to determine the extent to which clinical tests of structural characteristics of the foot and ankle could account for variation in the magnitude of regional forces and pressures under the foot during walking in older people. Plantar forces and pressures were obtained from 172 older people (53 men, 119 women) aged 62-96 years (mean 80.0, S.D. 6.4) using a floor-mounted re…	Aged; Gait; Plantar pressure	Aged; Aged, 80 and over; Female; Foot; Gait; Humans; Male; Middle Aged; Pressure; Regression Analysis; Walking; adult; aged; ankle; article; body posture; body weight; female; foot; hallux; human; major clinical study; male; measurement; metatarsophalangeal joint; multiple regression; priority journal; range of motion; toe malformation; walking	Australian Association of Gerontology, AAG	Dr. Menz is currently NHMRC Australian Clinical Research Fellow (id: 234424). This study was supported by an RM Gibson Fellowship from the Australian Association of Gerontology and forms part of the Centre for Clinical Research Excellence in Gait Analysis and Rehabilitation. The authors would like to thank Michael Smythe (Manager) and Margaret Smythe (Director of Nursing) of the La Trobe Retireme…	H.B. Menz; Musculoskeletal Research Centre, School of Physiotherapy, La Trobe University, Bundoora, Vic. 3086, Australia; email: h.menz@latrobe.edu.au			9666362		GAPOF	16214340	English	Gait Posture	Article	Final		Scopus	2-s2.0-33748301993
Menz H.B.; Morris M.E.	Menz, Hylton B. (7006568131); Morris, Meg E. (35496567100)	7006568131; 35496567100	Footwear characteristics and foot problems in older people	2005	Gerontology	51	5		346	351	5	236	10.1159/000086373	https://www.scopus.com/inward/record.uri?eid=2-s2.0-23944492338&doi=10.1159%2f000086373&partnerID=40&md5=fad562716b95181103aa6b37210ea17a	Musculoskeletal Research Centre, School of Physiotherapy, La Trobe University, Bundoora, Vic., Australia; Musculoskeletal Research Centre, School of Physiotherapy, La Trobe University, Bundoora, Vic. 3086, Australia	Menz H.B., Musculoskeletal Research Centre, School of Physiotherapy, La Trobe University, Bundoora, Vic., Australia, Musculoskeletal Research Centre, School of Physiotherapy, La Trobe University, Bundoora, Vic. 3086, Australia; Morris M.E., Musculoskeletal Research Centre, School of Physiotherapy, La Trobe University, Bundoora, Vic., Australia	Background: Foot problems are common in older people, however the contribution of incorrectly fitting footwear and heel elevation to the development of foot pain and deformity has not been fully evaluated. Objectives: To examine the relationship between footwear characteristics and the prevalence of common forefoot problems in older people. Methods: Presence of foot pain and deformity were identi…	Callosities; Foot deformities; Hallux valgus; Shoes	Aged; Aged, 80 and over; Aging; Female; Foot Deformities, Acquired; Hallux Valgus; Heel; Humans; Male; Middle Aged; Prevalence; Sex Distribution; Shoes; adult; aged; article; female; foot disease; foot malformation; foot pain; hallux valgus; human; major clinical study; male; measurement; prevalence; priority journal; shoe; toe			H.B. Menz; Musculoskeletal Research Centre, School of Physiotherapy, La Trobe University, Bundoora, Vic. 3086, Australia; email: h.menz@latrobe.edu.au			0304324X		GERND	16110238	English	Gerontology	Article	Final		Scopus	2-s2.0-23944492338
Menz H.B.; Morris M.E.; Lord S.R.	Menz, Hylton B. (7006568131); Morris, Meg E. (35496567100); Lord, Stephen R. (7101831696)	7006568131; 35496567100; 7101831696	Footwear characteristics and risk of indoor and outdoor falls in older people	2006	Gerontology	52	3		174	180	6	76	10.1159/000091827	https://www.scopus.com/inward/record.uri?eid=2-s2.0-33744494834&doi=10.1159%2f000091827&partnerID=40&md5=4d9a44513ea9310e394f88d059615439	Musculoskeletal Research Centre, Faculty of Health Sciences, La Trobe University, Bundoora, Vic., Australia; School of Physiotherapy, University of Melbourne, Melbourne, Vic., Australia; Prince of Wales Medical Research Institute, University of New South Wales, Randwick, NSW, Australia; School of Physiotherapy, Faculty of Health Sciences, La Trobe University, Bundoora, Vic. 3086, Australia	Menz H.B., Musculoskeletal Research Centre, Faculty of Health Sciences, La Trobe University, Bundoora, Vic., Australia, School of Physiotherapy, Faculty of Health Sciences, La Trobe University, Bundoora, Vic. 3086, Australia; Morris M.E., School of Physiotherapy, University of Melbourne, Melbourne, Vic., Australia; Lord S.R., Prince of Wales Medical Research Institute, University of New South Wal…	Background: Footwear characteristics have been shown to influence balance in older people; however, the relationship between footwear and falls is unclear. Objective: To determine the relationships between footwear characteristics and the risk of indoor and outdoor falls in older people. Methods: Footwear characteristics (shoe type, heel height, heel counter height, heel width, critical tipping a…	Accidental falls; Footwear characteristics	Accidental Falls; Aged; Aged, 80 and over; Environment; Female; Follow-Up Studies; Health Status; Humans; Male; Middle Aged; Nervous System; Residence Characteristics; Risk Factors; Shoes; accident prevention; adult; aged; aging; ankle; article; body equilibrium; comparative study; demography; environmental factor; falling; female; follow up; foot; human; major clinical study; male; priority jour…			H.B. Menz; School of Physiotherapy, Faculty of Health Sciences, La Trobe University, Bundoora, Vic. 3086, Australia; email: h.menz@latrobe.edu.au			0304324X		GERND	16645298	English	Gerontology	Article	Final		Scopus	2-s2.0-33744494834
Menz H.B.; Morris M.E.; Lord S.R.	Menz, Hylton B. (7006568131); Morris, Meg E. (35496567100); Lord, Stephen R. (7101831696)	7006568131; 35496567100; 7101831696	Foot and ankle characteristics associated with impaired balance and functional ability in older people	2005	Journals of Gerontology - Series A Biological Sciences and Medical Sciences	60	12		1546	1552	6	325	10.1093/gerona/60.12.1546	https://www.scopus.com/inward/record.uri?eid=2-s2.0-31344449280&doi=10.1093%2fgerona%2f60.12.1546&partnerID=40&md5=71eeaa2e160455f1c420750eaaee022b	Musculoskeletal Research Centre, Faculty of Health Sciences, La Trobe University, Bundoora, Vic., Australia; School of Physiotherapy, University of Melbourne, Parkville, Vic., Australia; Prince of Wales Medical Research Institute, University of New South Wales, Randwick, NSW, Australia; Musculoskeletal Research Centre, School of Physiotherapy, La Trobe University, Bundoora, Vic. 3086, Australia	Menz H.B., Musculoskeletal Research Centre, Faculty of Health Sciences, La Trobe University, Bundoora, Vic., Australia, Musculoskeletal Research Centre, School of Physiotherapy, La Trobe University, Bundoora, Vic. 3086, Australia; Morris M.E., School of Physiotherapy, University of Melbourne, Parkville, Vic., Australia; Lord S.R., Prince of Wales Medical Research Institute, University of New Sout…	Background. Ageing is associated with changes to the structure and function of the foot and ankle, and there is preliminary evidence that foot problems impair balance and increase the risk of falls. To explore this in more detail, we conducted a study to determine the relative contribution of several foot and ankle characteristics to performance on a range of balance and functional tests. Methods…		cardiovascular agent; psychotropic agent; aged; aging; ankle; article; comorbidity; daily life activity; drug use; falling; female; foot; functional assessment; human; leg movement; major clinical study; male; multiple regression; physical activity; priority journal; proprioception; risk reduction; sensorimotor function; visual acuity; walking speed	Australian Association of Gerontology, AAG; National Health and Medical Research Council, NHMRC	ACKNOWLEDGMENTS Dr. Menz is currently National Health and Medical Research Council (NHMRC) Australian Clinical Research Fellow (id: 234424). This study was supported by an R.M. Gibson Fellowship from the Australian Association of Gerontology and the NHMRC Health Research Partnerships Grant: Prevention of Injuries in Older People.	H.B. Menz; Musculoskeletal Research Centre, School of Physiotherapy, La Trobe University, Bundoora, Vic. 3086, Australia; email: h.menz@latrobe.edu.au		Gerontological Society of America	10795006		JGASF	16424286	English	J. Gerontol. Ser. A Biol. Sci. Med. Sci.	Article	Final	All Open Access; Bronze Open Access	Scopus	2-s2.0-31344449280
Menz H.B.; Morris M.E.; Lord S.R.	Menz, Hylton B. (7006568131); Morris, Meg E. (35496567100); Lord, Stephen R. (7101831696)	7006568131; 35496567100; 7101831696	Foot and ankle risk factors for falls in older people: A prospective study	2006	Journals of Gerontology - Series A Biological Sciences and Medical Sciences	61	8		866	870	4	327	10.1093/gerona/61.8.866	https://www.scopus.com/inward/record.uri?eid=2-s2.0-33747510850&doi=10.1093%2fgerona%2f61.8.866&partnerID=40&md5=80c7b277971868c310fc0d1460fe2cdf	Musculoskeletal Research Centre, Faculty of Health Sciences, La Trobe University, Bundoora, Vic., Australia; School of Physiotherapy, University of Melbourne, Parkville, Vic., Australia; Prince of Wales Medical Research Institute, University of New South Wales, Randwick, NSW, Australia; Musculoskeletal Research Centre, Faculty of Health Sciences, La Trobe University, Bundoora, Vic. 3086, Australia	Menz H.B., Musculoskeletal Research Centre, Faculty of Health Sciences, La Trobe University, Bundoora, Vic., Australia, Musculoskeletal Research Centre, Faculty of Health Sciences, La Trobe University, Bundoora, Vic. 3086, Australia; Morris M.E., School of Physiotherapy, University of Melbourne, Parkville, Vic., Australia; Lord S.R., Prince of Wales Medical Research Institute, University of New S…	Background. Foot problems are common in older people and are associated with impaired balance and functional ability. Few prospective studies, however, have been undertaken to determine whether foot problems are a risk factor for falls. Methods. One hundred seventy-six people (56 men and 120 women, mean age 80.1, standard deviation 6.4 years) residing in a retirement village underwent tests of fo…		Valgus; adult; aged; aging; ankle fracture; article; balance impairment; discriminant analysis; fall risk assessment; falling; female; follow up; foot disease; human; incidence; major clinical study; male; muscle strength; musculoskeletal pain; priority journal; prospective study; reaction time; risk factor; valgus deformity	Australian Association of Gerontology, AAG; National Health and Medical Research Council, NHMRC	ACKNOWLEDGMENTS This study was supported by an RM Gibson Fellowship from the Australian Association of Gerontology and by the NHMRC Health Research Partnerships Grant: Prevention of Injuries in Older People.	H.B. Menz; Musculoskeletal Research Centre, Faculty of Health Sciences, La Trobe University, Bundoora, Vic. 3086, Australia; email: h.menz@latrobe.edu.au		Gerontological Society of America	10795006		JGASF	16912106	English	J. Gerontol. Ser. A Biol. Sci. Med. Sci.	Article	Final	All Open Access; Green Open Access	Scopus	2-s2.0-33747510850
Menz H.B.; Munteanu S.E.	Menz, Hylton B. (7006568131); Munteanu, Shannon E. (6603593059)	7006568131; 6603593059	Validity of 3 clinical techniques for the measurement of static foot posture in older people	2005	Journal of Orthopaedic and Sports Physical Therapy	35	8		479	486	7	152	10.2519/jospt.2005.35.8.479	https://www.scopus.com/inward/record.uri?eid=2-s2.0-23844525084&doi=10.2519%2fjospt.2005.35.8.479&partnerID=40&md5=a1b4a60bae817a6ee9cbe627908b720a	Musculoskeletal Research Centre, Faculty of Health Sciences, La Trobe University, Bundoora, Vic., Australia; Department of Podiatry, School of Human Biosciences, La Trobe University, Bundoora, Vic. 3086, Australia; School of Physiotherapy, Faculty of Health Sciences, La Trobe University, Bundoora, Vic. 3086, Australia	Menz H.B., Musculoskeletal Research Centre, Faculty of Health Sciences, La Trobe University, Bundoora, Vic., Australia, School of Physiotherapy, Faculty of Health Sciences, La Trobe University, Bundoora, Vic. 3086, Australia; Munteanu S.E., Department of Podiatry, School of Human Biosciences, La Trobe University, Bundoora, Vic. 3086, Australia	Study Design: Concurrent validity study. Objectives: To determine the validity of 3 clinical methods for assessing static foot posture in older people. Background: Variations in the structure of the medial longitudinal arch are thought to influence lower extremity function; however, the validity of clinical measurements has not been fully established. Methods and Measures: Clinical measurements o…	Aged; Arch; Clinical measurement; Radiographic	accuracy; adult; aged; article; calcaneus; correlation analysis; elderly care; female; foot; human; intermethod comparison; major clinical study; male; reliability; static foot posture; statistical significance; validation process			H.B. Menz; School of Physiotherapy, Faculty of Health Sciences, La Trobe University, Bundoora, Vic. 3086, Australia; email: h.menz@latrobe.edu.au		Movement Science Media	1906011		JOSPD	16187508	English	J. Orthop. Sports Phys. Ther.	Article	Final		Scopus	2-s2.0-23844525084
Menz H.B.; Munteanu S.E.; Landorf K.B.; Zammit G.V.; Cicuttini F.M.	Menz, H.B. (7006568131); Munteanu, S.E. (6603593059); Landorf, K.B. (6602380274); Zammit, G.V. (16403711200); Cicuttini, F.M. (7005887430)	7006568131; 6603593059; 6602380274; 16403711200; 7005887430	Radiographic evaluation of foot osteoarthritis: sensitivity of radiographic variables and relationship to symptoms	2009	Osteoarthritis and Cartilage	17	3		298	303	5	43	10.1016/j.joca.2008.07.011	https://www.scopus.com/inward/record.uri?eid=2-s2.0-60249090321&doi=10.1016%2fj.joca.2008.07.011&partnerID=40&md5=7cb114e5e950da9785c8d9140d57184d	Musculoskeletal Research Centre, Faculty of Health Sciences, La Trobe University, Bundoora, Vic. 3086, Australia; Department of Podiatry, Faculty of Health Sciences, La Trobe University, Bundoora, Vic. 3086, Australia; Department of Epidemiology and Preventive Medicine, Monash University, Alfred Hospital, Melbourne, Vic. 3004, Australia	Menz H.B., Musculoskeletal Research Centre, Faculty of Health Sciences, La Trobe University, Bundoora, Vic. 3086, Australia; Munteanu S.E., Musculoskeletal Research Centre, Faculty of Health Sciences, La Trobe University, Bundoora, Vic. 3086, Australia, Department of Podiatry, Faculty of Health Sciences, La Trobe University, Bundoora, Vic. 3086, Australia; Landorf K.B., Musculoskeletal Research C…	Objectives: To evaluate a radiographic atlas for grading foot osteoarthritis (OA) in relation to the relative sensitivity of different radiographic and views and features, and to examine the relationship between radiographic OA and foot symptoms. Methods: Weightbearing dorso-plantar (DP) and lateral foot radiographs were obtained from 197 people (126 women and 71 men) aged 62-94 years (mean age 7…	Foot; Osteoarthritis; Pain; Prevalence; X-ray	Aged; Aged, 80 and over; Female; Foot Joints; Humans; Male; Middle Aged; Osteoarthritis; Pain; Sensitivity and Specificity; Severity of Illness Index; adult; aged; article; disease association; disease severity; female; foot disease; foot radiography; human; image analysis; joint cavity; major clinical study; male; metatarsophalangeal joint; osteoarthritis; osteophyte; prevalence; priority journa…	National Health and Medical Research Council of Australia; Arthritis Foundation of Australia; Australian Association of Gerontology, AAG; National Health and Medical Research Council, NHMRC, (433049)	Sources of support : National Health and Medical Research Council of Australia, Arthritis Foundation of Australia, Australian Association of Gerontology.	H.B. Menz; Musculoskeletal Research Centre, Faculty of Health Sciences, La Trobe University, Bundoora, Vic. 3086, Australia; email: h.menz@latrobe.edu.au			10634584		OSCAE	18789728	English	Osteoarthritis Cartilage	Article	Final	All Open Access; Bronze Open Access	Scopus	2-s2.0-60249090321
Menz H.B.; Munteanu S.E.; Zammit G.V.; Landorf K.B.	Menz, H.B. (7006568131); Munteanu, S.E. (6603593059); Zammit, G.V. (16403711200); Landorf, K.B. (6602380274)	7006568131; 6603593059; 16403711200; 6602380274	Foot structure and function in older people with radiographic osteoarthritis of the medial midfoot	2010	Osteoarthritis and Cartilage	18	3		317	322	5	56	10.1016/j.joca.2009.11.010	https://www.scopus.com/inward/record.uri?eid=2-s2.0-76549085635&doi=10.1016%2fj.joca.2009.11.010&partnerID=40&md5=44d58f7bd1b4189d4812773b17c8a563	Musculoskeletal Research Centre, Faculty of Health Sciences, La Trobe University, Bundoora, Vic. 3086, Australia; Department of Podiatry, Faculty of Health Sciences, La Trobe University, Bundoora, Vic. 3086, Australia	Menz H.B., Musculoskeletal Research Centre, Faculty of Health Sciences, La Trobe University, Bundoora, Vic. 3086, Australia; Munteanu S.E., Musculoskeletal Research Centre, Faculty of Health Sciences, La Trobe University, Bundoora, Vic. 3086, Australia, Department of Podiatry, Faculty of Health Sciences, La Trobe University, Bundoora, Vic. 3086, Australia; Zammit G.V., Musculoskeletal Research Ce…	Objective: To investigate whether foot structure and dynamic foot function differ between older people with and without radiographically confirmed osteoarthritis (OA) of the talo-navicular joint (TNJ) and navicular-first cuneiform joint (N1stCJ). Method: Dorso-plantar and lateral weighbearing foot radiographs (right feet) were obtained from 205 older people aged 61-94 years, and the presence of O…	Aging; Foot deformities; Osteoarthritis; Plantar pressure	Age Factors; Aged; Aged, 80 and over; Female; Flatfoot; Foot Joints; Humans; Male; Metatarsal Bones; Metatarsus; Osteoarthritis; Pressure; Range of Motion, Articular; Regression Analysis; Severity of Illness Index; Walking; Weight-Bearing; adult; aged; arch index; article; body mass; calcaneal first metatarssa angle; calcaneal inclination angle; disease predisposition; female; foot radiography; g…	Arthritis Foundation of Australia; Australian Association of Gerontology, AAG; National Health and Medical Research Council, NHMRC, (433049)	Sources of support: National Health and Medical Research Council of Australia; Arthritis Foundation of Australia; Australian Association of Gerontology.	H.B. Menz; Musculoskeletal Research Centre, Faculty of Health Sciences, La Trobe University, Bundoora, Vic. 3086, Australia; email: h.menz@latrobe.edu.au			10634584		OSCAE	19948268	English	Osteoarthritis Cartilage	Article	Final	All Open Access; Bronze Open Access	Scopus	2-s2.0-76549085635
Menz H.B.; Sherrington C.	Menz, H.B. (7006568131); Sherrington, C. (35551709700)	7006568131; 35551709700	The footwear assessment form: A reliable clinical tool to assess footwear characteristics of relevance to postural stability in older adults	2000	Clinical Rehabilitation	14	6		657	664	7	72	10.1191/0269215500cr375oa	https://www.scopus.com/inward/record.uri?eid=2-s2.0-0033672883&doi=10.1191%2f0269215500cr375oa&partnerID=40&md5=4c1949d451afa31d35d57dece9577f66	Prince of Wales Medical Res. Inst., Randwick, NSW 2031, Barker Street, Australia	Menz H.B., Prince of Wales Medical Res. Inst., Randwick, NSW 2031, Barker Street, Australia; Sherrington C., Prince of Wales Medical Res. Inst., Randwick, NSW 2031, Barker Street, Australia	Objective: Falls in older adults are common and may result in serious injury. Inappropriate footwear has been suggested to be a contributing factor to many falls. However no studies have been undertaken to determine whether clinicians can reliably assess footwear variables thought to influence postural stability in older adults. The aim of this study was therefore to develop a simple clinical foo…		article; body posture; controlled study; elderly care; falling; foot sole; hardness; heel; height; human; medical assessment; reliability; rigidity; shoe			H.B. Menz; Prince of Wales Medical Res. Inst., Randwick, NSW 2031, Barker Street, Australia; email: hmenz@ozemail.com.au		Arnold	2692155		CEHAE	11128742	English	Clin. Rehabil.	Article	Final		Scopus	2-s2.0-0033672883
Menz H.B.; Spink M.J.; Landorf K.B.; Hill K.D.; Lord S.R.	Menz, Hylton B. (7006568131); Spink, Martin J. (36849059100); Landorf, Karl B. (6602380274); Hill, Keith D. (35518345000); Lord, Stephen R. (7101831696)	7006568131; 36849059100; 6602380274; 35518345000; 7101831696	Older people's perceptions of a multifaceted podiatric medical intervention to prevent falls	2013	Journal of the American Podiatric Medical Association	103	6		457	464	7	8	10.7547/1030457	https://www.scopus.com/inward/record.uri?eid=2-s2.0-84889010703&doi=10.7547%2f1030457&partnerID=40&md5=7d77711d4572e558c5efdef30115f022	La Trobe University, Bundoora, VIC, Australia; School of Health Sciences, The University of Newcastle, Ourimbah, NSW, Australia; Department of Podiatry, La Trobe University, Bundoora, VIC, Australia; School of Physiotherapy, Curtin University, Bentley, WA, Australia; Neuroscience Research Australia, Randwick, NSW, Australia	Menz H.B., La Trobe University, Bundoora, VIC, Australia; Spink M.J., School of Health Sciences, The University of Newcastle, Ourimbah, NSW, Australia; Landorf K.B., La Trobe University, Bundoora, VIC, Australia, Department of Podiatry, La Trobe University, Bundoora, VIC, Australia; Hill K.D., School of Physiotherapy, Curtin University, Bentley, WA, Australia; Lord S.R., Neuroscience Research Aus…	Background: Falls are common in older people and are associated with substantial health-care costs. A recent randomized controlled trial of a multifaceted podiatric medical intervention demonstrated a 36% reduction in the fall rate over 12 months. We evaluated the acceptability of and levels of satisfaction with this intervention in the older people who participated in the trial. Methods: Partici…		Accidental Falls; Aged; Aged, 80 and over; Aging; Australia; Combined Modality Therapy; Exercise Therapy; Female; Follow-Up Studies; Foot Orthoses; Geriatric Assessment; Humans; Intervention Studies; Male; Patient Compliance; Patient Satisfaction; Perception; Podiatry; Postural Balance; Primary Prevention; Shoes; Treatment Outcome; aged; aging; Australia; body equilibrium; controlled study; falli…			H. B. Menz; La Trobe University, Bundoora, VIC 3086, Kingsbury Drive, Australia; email: h.menz@latrobe.edu.au		American Podiatric Medical Association	87507315			24297981	English	J. Am. Podiatr. Med. Assoc.	Article	Final		Scopus	2-s2.0-84889010703
Menz H.B.; Stewart F.A.; Oates M.J.	Menz, Hylton B. (7006568131); Stewart, Francis A. (7202376821); Oates, Matthew J. (7005696737)	7006568131; 7202376821; 7005696737	Knowledge of aging and attitudes toward older people: A survey of Australian podiatric medical students	2003	Journal of the American Podiatric Medical Association	93	1-Jun		11	17	6	11	10.7547/87507315-93-1-11	https://www.scopus.com/inward/record.uri?eid=2-s2.0-0037264826&doi=10.7547%2f87507315-93-1-11&partnerID=40&md5=8f51135fe5f755c9cdf8c47fc86fe7a9	Sch. of Exercise and Health Sciences, Coll. of Social and Health Sciences, University of Western Sydney, Campbelltown, NSW, Australia; Department of Podiatry, School of Human Biosciences, La Trobe University, Bundoora, Vic., Australia; Prnc. of Wales Med. Res. Institute, Randwick, NSW 2031, High St, Australia	Menz H.B., Sch. of Exercise and Health Sciences, Coll. of Social and Health Sciences, University of Western Sydney, Campbelltown, NSW, Australia, Prnc. of Wales Med. Res. Institute, Randwick, NSW 2031, High St, Australia; Stewart F.A., Sch. of Exercise and Health Sciences, Coll. of Social and Health Sciences, University of Western Sydney, Campbelltown, NSW, Australia; Oates M.J., Department of Po…	Podiatric medical students in Australia were surveyed to evaluate their reasons for entering podiatric medicine, knowledge of aging, attitudes toward older people, perceptions of treatment efficacy, and desire to specialize in geriatrics. Few students plan to specialize in geriatrics upon graduation (4%), with most preferring general practice (25%) or sports medicine (21%). However, knowledge of …		Adult; Aged; Aging; Attitude of Health Personnel; Australia; Career Choice; Data Collection; Female; Geriatrics; Health Knowledge, Attitudes, Practice; Humans; Male; Middle Aged; Podiatry; Students, Medical; adult; aging; article; attitude; Australia; continuing education; controlled study; education program; female; geriatrics; human; male; medical education; medical practice; medical student; p…					American Podiatric Medical Association	87507315			12533550	English	J. Am. Podiatr. Med. Assoc.	Article	Final		Scopus	2-s2.0-0037264826
Menz H.B.; Tiedemann A.; Kwan M.M.-S.; Latt M.D.; Sherrington C.; Lord S.R.	Menz, Hylton B. (7006568131); Tiedemann, Anne (7003957738); Kwan, Marcella Mun-San (7005364468); Latt, Mark Dominic (6507417656); Sherrington, Catherine (35551709700); Lord, Stephen R. (7101831696)	7006568131; 7003957738; 7005364468; 6507417656; 35551709700; 7101831696	Reliability of clinical tests of foot and ankle characteristics in older people	2003	Journal of the American Podiatric Medical Association	93	1-Jun		380	387	7	73	10.7547/87507315-93-5-380	https://www.scopus.com/inward/record.uri?eid=2-s2.0-1842685132&doi=10.7547%2f87507315-93-5-380&partnerID=40&md5=6d8308c2eb4e1d4e8adfa402faf819bb	Prnc. of Wales Med. Res. Institute, University of New South Wales, Randwick, NSW, Australia; Prnc. of Wales Med. Res. Institute, University of New South Wales, Randwick, NSW 2031, High St, Australia	Menz H.B., Prnc. of Wales Med. Res. Institute, University of New South Wales, Randwick, NSW, Australia, Prnc. of Wales Med. Res. Institute, University of New South Wales, Randwick, NSW 2031, High St, Australia; Tiedemann A., Prnc. of Wales Med. Res. Institute, University of New South Wales, Randwick, NSW, Australia; Kwan M.M.-S., Prnc. of Wales Med. Res. Institute, University of New South Wales, …	Lower-extremity problems are common in older people; however, the reliability of clinical tools used to assess foot and ankle characteristics has not been rigorously evaluated. This study evaluated the test-retest reliability of a battery of simple clinical tests of foot and ankle characteristics (tactile sensitivity of the first metatarsophalangeal joint, navicular height, foot length and width,…		aged; aging; ankle injury; article; clinical article; controlled study; correlation coefficient; diagnostic accuracy; diagnostic test; disease severity; female; foot disease; foot pain; hallux valgus; human; joint function; male; reliability					American Podiatric Medical Association	87507315			13130085	English	J. Am. Podiatr. Med. Assoc.	Article	Final		Scopus	2-s2.0-1842685132
Menz H.B.; Tiedemann A.; Kwan M.M.S.; Plumb K.; Lord S.R.	Menz, H.B. (7006568131); Tiedemann, A. (7003957738); Kwan, M.M.S. (7005364468); Plumb, K. (55392748600); Lord, S.R. (7101831696)	7006568131; 7003957738; 7005364468; 55392748600; 7101831696	Foot pain in community-dwelling older people: An evaluation of the Manchester Foot Pain and Disability Index	2006	Rheumatology	45	7		863	867	4	113	10.1093/rheumatology/kel002	https://www.scopus.com/inward/record.uri?eid=2-s2.0-33745601973&doi=10.1093%2frheumatology%2fkel002&partnerID=40&md5=541913bc3d24128d1e320ee77b71f2db	Musculoskeletal Research Centre, Faculty of Health Sciences, La Trobe University, Bundoora, Vic. 3086, Australia; Prince of Wales Medical Research Institute, Randwick, NSW, Australia	Menz H.B., Musculoskeletal Research Centre, Faculty of Health Sciences, La Trobe University, Bundoora, Vic. 3086, Australia, Prince of Wales Medical Research Institute, Randwick, NSW, Australia; Tiedemann A., Prince of Wales Medical Research Institute, Randwick, NSW, Australia; Kwan M.M.S., Prince of Wales Medical Research Institute, Randwick, NSW, Australia; Plumb K., Prince of Wales Medical Res…	Objectives. The objectives of this study were (i) to examine the psychometric properties of the Manchester Foot Pain and Disability Index (MFPDI) in community-dwelling older people, and (ii) to determine the correlates of disabling foot pain in this age-group. Methods. A questionnaire consisting of medical history, the MFPDI, the Goldberg Anxiety and Depression Scale (GADS) and the Medical Outcom…	Aged; Foot; Pain measurement	aged; anamnesis; ankle; article; backache; clinical assessment; community care; controlled study; correlation analysis; Cronbach alpha coefficient; female; flatfoot; foot pain; functional assessment; hand; hip; human; immobilization; knee pain; major clinical study; male; mental health; pain threshold; physical disability; prevalence; principal component analysis; priority journal; psychological …	National Health and Medical Research Council, NHMRC	H.B.M. is currently NHMRC Australian Clinical Research Fellow (id: 234424). This study was supported by the NHMRC Health Research Partnerships Grant ‘Prevention of Injuries in Older People’. Dr Kaarin Anstey provided useful comments on an earlier draft of this manuscript.	H.B. Menz; Musculoskeletal Research Centre, School of Physiotherapy, La Trobe University, Bundoora, Vic. 3086, Australia; email: h.menz@latrobe.edu.au		Oxford University Press	14620324		RUMAF	16449369	English	Rheumatology (UK)	Article	Final	All Open Access; Bronze Open Access; Green Open Access	Scopus	2-s2.0-33745601973
Menz H.B.; Zammit G.V.; Munteanu S.E.	Menz, H.B. (7006568131); Zammit, G.V. (16403711200); Munteanu, S.E. (6603593059)	7006568131; 16403711200; 6603593059	Plantar pressures are higher under callused regions of the foot in older people	2007	Clinical and Experimental Dermatology	32	4		375	380	5	73	10.1111/j.1365-2230.2007.02421.x	https://www.scopus.com/inward/record.uri?eid=2-s2.0-34249656824&doi=10.1111%2fj.1365-2230.2007.02421.x&partnerID=40&md5=6f789c74bbe9261cb88d4073e70bb28c	Musculoskeletal Research Centre, School of Physiotherapy, La Trobe University, Bundoora, Vic., Australia; Department of Podiatry, School of Human Biosciences, La Trobe University, Bundoora, Vic., Australia; Musculoskeletal Research Centre, School of Physiotherapy, La Trobe University, Bundoora, Vic. 3086, Australia	Menz H.B., Musculoskeletal Research Centre, School of Physiotherapy, La Trobe University, Bundoora, Vic., Australia, Musculoskeletal Research Centre, School of Physiotherapy, La Trobe University, Bundoora, Vic. 3086, Australia; Zammit G.V., Musculoskeletal Research Centre, School of Physiotherapy, La Trobe University, Bundoora, Vic., Australia; Munteanu S.E., Musculoskeletal Research Centre, Scho…	Background. Mechanically induced hyperkeratotic lesions (corns and calluses) are among the most common foot problems in older people. However, their aetiology is not well understood. Aim. To compare the magnitude of pressures generated under the foot when walking in older people with and without plantar calluses. Methods. Peak plantar pressure measurements were obtained from 292 participants (99 …		Aged; Aged, 80 and over; Female; Foot; Humans; Keratosis; Male; Metatarsophalangeal Joint; Pressure; Walking; adult; aged; article; demography; epidermis; female; foot; foot disease; foot malformation; foot pain; foot sole; hallux; hallux valgus; human; hyperkeratosis; joint pressure; keratinocyte; major clinical study; male; metatarsophalangeal joint; priority journal; questionnaire; skin diseas…			H.B. Menz; Musculoskeletal Research Centre, School of Physiotherapy, La Trobe University, Bundoora, Vic. 3086, Australia; email: h.menz@latrobe.edu.au			13652230		CEDED	17425648	English	Clin. Exp. Dermatol.	Article	Final		Scopus	2-s2.0-34249656824
Mickle K.J.; Caputi P.; Potter J.M.; Steele J.R.	Mickle, Karen J. (15769273500); Caputi, Peter (6603679217); Potter, Jan M. (55426005300); Steele, Julie R. (7402403999)	15769273500; 6603679217; 55426005300; 7402403999	Efficacy of a progressive resistance exercise program to increase toe flexor strength in older people	2016	Clinical Biomechanics	40			14	19	5	43	10.1016/j.clinbiomech.2016.10.005	https://www.scopus.com/inward/record.uri?eid=2-s2.0-84994052137&doi=10.1016%2fj.clinbiomech.2016.10.005&partnerID=40&md5=dfc23b1eccc0c3f7d579f3781d0efcec	Biomechanics Research Laboratory, University of Wollongong, Northfields Ave, Wollongong, 2522, NSW, Australia; School of Psychology, University of Wollongong, Northfields Ave, Wollongong, 2522, NSW, Australia; Division of Aged Care, Illawarra Shoalhaven Local Health District, Wollongong Hospital, Wollongong, 2500, NSW, Australia	Mickle K.J., Biomechanics Research Laboratory, University of Wollongong, Northfields Ave, Wollongong, 2522, NSW, Australia; Caputi P., School of Psychology, University of Wollongong, Northfields Ave, Wollongong, 2522, NSW, Australia; Potter J.M., Division of Aged Care, Illawarra Shoalhaven Local Health District, Wollongong Hospital, Wollongong, 2500, NSW, Australia; Steele J.R., Biomechanics Rese…	Background Reduced toe flexor strength is an independent predictor of falls in older people. However it is unknown whether strengthening programs can restore toe flexor strength in older individuals. The aim of this study was to investigate whether a progressive resistance training program, focused specifically on the foot muscles, could improve toe flexor strength in community-dwelling older peo…	Elderly; Falls; Resistance exercise; Toe strength	Accidental Falls; Aged; Aged, 80 and over; Exercise Therapy; Female; Foot; Humans; Male; Middle Aged; Muscle Strength; Postural Balance; Resistance Training; Toes; Biomechanics; Elderly; Falls; Independent predictors; nocv1; Post interventions; Progressive resistance exercise; Resistance exercise; Toe strength; Training program; adult; aged; Article; body equilibrium; clinical assessment; communi…	Illawarra Health and Medical Research Institute, (1016521)	This work was supported by the Illawarra Health and Medical Research Institute and completed while Dr. Mickle held an Australian National Health and Medical Research Council Post-doctoral Fellowship (Overseas Clinical Training Fellowship, ID 1016521). The funding agencies did not have a role in the design, conduct, or reporting of the study or in the decision to submit the article for publication.	K.J. Mickle; Institute of Sport Exercise and Active Living, Victoria University, Melbourne, PO Box 14428, 8001, Australia; email: Karen.mickle@vu.edu.au		Elsevier Ltd	2680033		CLBIE	27780109	English	Clin. Biomech.	Article	Final	All Open Access; Green Open Access	Scopus	2-s2.0-84994052137
Mickle K.J.; Munro B.J.; Lord S.R.; Menz H.B.; Steele J.R.	Mickle, Karen J. (15769273500); Munro, Bridget J. (7005265378); Lord, Stephen R. (7101831696); Menz, Hylton B. (7006568131); Steele, Julie R. (7402403999)	15769273500; 7005265378; 7101831696; 7006568131; 7402403999	Cross-sectional analysis of foot function, functional ability, and health-related quality of life in older people with disabling foot pain	2011	Arthritis Care and Research	63	11		1592	1598	6	71	10.1002/acr.20578	https://www.scopus.com/inward/record.uri?eid=2-s2.0-80055087131&doi=10.1002%2facr.20578&partnerID=40&md5=c3e12bdef0c04b1190f8c22622fe600d	Centre for Health, Sport and Rehabilitation Sciences Research, Brian Blatchford Building, University of Salford, Salford, M6 6PU, United Kingdom; University of Salford, Salford, United Kingdom; University of New South Wales, Sydney, Australia; La Trobe University, Bundoora, VIC, Australia	Mickle K.J., Centre for Health, Sport and Rehabilitation Sciences Research, Brian Blatchford Building, University of Salford, Salford, M6 6PU, United Kingdom; Munro B.J., University of Salford, Salford, United Kingdom; Lord S.R., University of New South Wales, Sydney, Australia; Menz H.B., La Trobe University, Bundoora, VIC, Australia; Steele J.R., University of Salford, Salford, United Kingdom	Objective To determine whether disabling foot pain is associated with foot function characteristics, functional ability, and health-related quality of life (HRQOL) in older adults. Methods The Manchester Foot Pain and Disability Index was used to establish the presence of foot pain in 312 community-dwelling men and women age >60 years. Ankle dorsiflexion strength and flexibility, foot reaction ti…		Accidental Falls; Aged; Biomechanics; Chi-Square Distribution; Cost of Illness; Cross-Sectional Studies; Disability Evaluation; Female; Foot; Humans; Male; Middle Aged; Mobility Limitation; Muscle Strength; New South Wales; Pain; Pain Measurement; Postural Balance; Predictive Value of Tests; Quality of Life; Severity of Illness Index; aged; ankle; article; attitude to health; body equilibrium; bo…			K.J. Mickle; Centre for Health, Sport and Rehabilitation Sciences Research, Brian Blatchford Building, University of Salford, Salford, M6 6PU, United Kingdom; email: kmickle@uow.edu.au			15290131		ARCRE	22034121	English	Arthritis Care Res.	Article	Final		Scopus	2-s2.0-80055087131
Mickle K.J.; Munro B.J.; Lord S.R.; Menz H.B.; Steele J.R.	Mickle, Karen J. (15769273500); Munro, Bridget J. (7005265378); Lord, Stephen R. (7101831696); Menz, Hylton B. (7006568131); Steele, Julie R. (7402403999)	15769273500; 7005265378; 7101831696; 7006568131; 7402403999	Gait, balance and plantar pressures in older people with toe deformities	2011	Gait and Posture	34	3		347	351	4	115	10.1016/j.gaitpost.2011.05.023	https://www.scopus.com/inward/record.uri?eid=2-s2.0-80052417264&doi=10.1016%2fj.gaitpost.2011.05.023&partnerID=40&md5=b4012707501c97545d1667b7f2097b79	Biomechanics Research Laboratory, University of Wollongong, NSW 2522, Australia; Neuroscience Research Australia, University of NSW, Randwick, NSW 2031, Australia; Musculoskeletal Research Centre, Faculty of Health Sciences, La Trobe University, Bundoora, VIC 3086, Australia	Mickle K.J., Biomechanics Research Laboratory, University of Wollongong, NSW 2522, Australia; Munro B.J., Biomechanics Research Laboratory, University of Wollongong, NSW 2522, Australia; Lord S.R., Neuroscience Research Australia, University of NSW, Randwick, NSW 2031, Australia; Menz H.B., Musculoskeletal Research Centre, Faculty of Health Sciences, La Trobe University, Bundoora, VIC 3086, Austr…	Older people with toe deformities have been identified as having an increased risk of falling. Little is known, however, about the biomechanical changes that might contribute to this increased risk. Therefore, the purpose of this study was to determine whether older people with hallux valgus and lesser toe deformities displayed different gait, balance and plantar pressure characteristics compared…	Foot problems; Gait; Hallux valgus; Plantar pressures; Toe deformity	Accidental Falls; Female; Foot; Foot Deformities; Gait; Humans; Male; Middle Aged; Postural Balance; Pressure; aged; article; balance; biomechanics; body posture; body weight; female; foot; gait; geriatrics; hallus valgus; human; major clinical study; male; plantar pressure; priority journal; toe; toe malformation; walking	Australian Podiatry Education and Research Foundation; National Health and Medical Research Council, NHMRC	The authors wish to acknowledge financial support received from the National Health and Medical Research Council, Australia, and the Australian Podiatry Education and Research Foundation. Prof Menz is currently a National Health and Medical Research Council fellow (Clinical Career Development Award, ID: 433049).	K.J. Mickle; Centre for Rehabilitation and Human Performance Research, Brian Blatchford Building, University of Salford, Salford M6 6PU, United Kingdom; email: kmickle@uow.edu.au			18792219		GAPOF	21700464	English	Gait Posture	Article	Final	All Open Access; Green Open Access	Scopus	2-s2.0-80052417264
Mickle K.J.; Munro B.J.; Lord S.R.; Menz H.B.; Steele J.R.	Mickle, Karen J. (15769273500); Munro, Bridget J. (7005265378); Lord, Stephen R. (7101831696); Menz, Hylton B. (7006568131); Steele, Julie R. (7402403999)	15769273500; 7005265378; 7101831696; 7006568131; 7402403999	Foot pain, plantar pressures, and falls in older people: A prospective study	2010	Journal of the American Geriatrics Society	58	10		1936	1940	4	118	10.1111/j.1532-5415.2010.03061.x	https://www.scopus.com/inward/record.uri?eid=2-s2.0-78049396190&doi=10.1111%2fj.1532-5415.2010.03061.x&partnerID=40&md5=5312c5b562c8d3a46ef2bddd590d3756	Biomechanics Research Laboratory, University of Wollongong, Wollongong, NSW, Australia; Neuroscience Research Australia, University of New South Wales, Randwick, NSW, Australia; Musculoskeletal Research Centre, Faculty of Health Sciences, La Trobe University, Bundoora, VIC, Australia	Mickle K.J., Biomechanics Research Laboratory, University of Wollongong, Wollongong, NSW, Australia; Munro B.J., Biomechanics Research Laboratory, University of Wollongong, Wollongong, NSW, Australia; Lord S.R., Neuroscience Research Australia, University of New South Wales, Randwick, NSW, Australia; Menz H.B., Musculoskeletal Research Centre, Faculty of Health Sciences, La Trobe University, Bund…	Objectives: To determine whether foot pain and plantar pressure are associated with falls in community-dwelling older adults. Design: Community-based cohort study with 12-month prospective falls follow-up. Setting: Sydney and Illawarra statistical regions of New South Wales, Australia. Participants: Randomly recruited, community-dwelling adults (158 men and 154 women) aged 60 and older. Measureme…	Dynamic plantar pressure; Falls; Foot pain; Older adults	Accidental Falls; Age Factors; Aged; Arthralgia; Female; Follow-Up Studies; Foot; Foot Injuries; Humans; Incidence; Male; New South Wales; Pain Measurement; Pressure; Prognosis; Prospective Studies; Questionnaires; Risk Factors; aged; article; clinical trial; cohort analysis; falling; female; foot pain; human; major clinical study; male; pressure sensation; prevalence; risk factor; senescence; ag…			K. J. Mickle; School of Health Sciences, University of Wollongong, Wollongong, NSW 2522, Northfields Avenue, Australia; email: kmickle@uow.edu.au			15325415		JAGSA	20831725	English	J. Am. Geriatr. Soc.	Article	Final		Scopus	2-s2.0-78049396190
Mickle K.J.; Munro B.J.; Lord S.R.; Menz H.B.; Steele J.R.	Mickle, Karen J. (15769273500); Munro, Bridget J. (7005265378); Lord, Stephen R. (7101831696); Menz, Hylton B. (7006568131); Steele, Julie R. (7402403999)	15769273500; 7005265378; 7101831696; 7006568131; 7402403999	Soft tissue thickness under the metatarsal heads is reduced in older people with toe deformities	2011	Journal of Orthopaedic Research	29	7		1042	1046	4	16	10.1002/jor.21328	https://www.scopus.com/inward/record.uri?eid=2-s2.0-79955904878&doi=10.1002%2fjor.21328&partnerID=40&md5=02f68e12ca60362c9500fe0ffcd88c69	Biomechanics Research Laboratory, University of Wollongong, Wollongong, NSW 2522, Northfields Avenue, Australia; Neuroscience Research Australia, University of NSW, Randwick, NSW 2031, Barker St., Australia; Musculoskeletal Research Centre, Faculty of Health Sciences, La Trobe University, Bundoora, VIC 3086, Australia	Mickle K.J., Biomechanics Research Laboratory, University of Wollongong, Wollongong, NSW 2522, Northfields Avenue, Australia; Munro B.J., Biomechanics Research Laboratory, University of Wollongong, Wollongong, NSW 2522, Northfields Avenue, Australia; Lord S.R., Neuroscience Research Australia, University of NSW, Randwick, NSW 2031, Barker St., Australia; Menz H.B., Musculoskeletal Research Centre…	The purpose of this study was to determine whether thickness of the plantar soft tissue (ST) under the metatarsal heads (MTH) differed between older individuals with and without toe deformities. Non-weightbearing total ST and fat pad (FP) thickness at the heel, 1st metatarsal head (1MTH) and 5th metatarsal head (5MTH) were measured using ultrasound in 312 men and women aged over 60 years. Each pa…	foot problems; foot structure; hallux valgus; muscle atrophy; plantar fad pad	Aged; Aged, 80 and over; Female; Hallux Valgus; Humans; Male; Metatarsal Bones; Middle Aged; Muscular Atrophy; Peripheral Nervous System Diseases; Severity of Illness Index; Toes; adult; aged; article; controlled study; echography; female; groups by age; hallux valgus; heel; human; lesser toe deformity; major clinical study; male; metatarsal bone; plantar soft tissue; priority journal; soft tissu…			K. J. Mickle; Biomechanics Research Laboratory, University of Wollongong, Wollongong, NSW 2522, Northfields Avenue, Australia; email: kmickle@uow.edu.au			1554527X		JORED	21567451	English	J. Orthop. Res.	Article	Final	All Open Access; Bronze Open Access	Scopus	2-s2.0-79955904878
Mickle K.J.; Munro B.J.; Lord S.R.; Menz H.B.; Steele J.R.	Mickle, Karen J. (15769273500); Munro, Bridget J. (7005265378); Lord, Stephen R. (7101831696); Menz, Hylton B. (7006568131); Steele, Julie R. (7402403999)	15769273500; 7005265378; 7101831696; 7006568131; 7402403999	ISB Clinical Biomechanics Award 2009. Toe weakness and deformity increase the risk of falls in older people	2009	Clinical Biomechanics	24	10		787	791	4	195	10.1016/j.clinbiomech.2009.08.011	https://www.scopus.com/inward/record.uri?eid=2-s2.0-70349873526&doi=10.1016%2fj.clinbiomech.2009.08.011&partnerID=40&md5=97155e55de42e9b6a7ba31723cf4754d	Biomechanics Research Laboratory, University of Wollongong, Australia; Prince of Wales Medical Research Institute, Sydney, Australia; Musculoskeletal Research Centre, Faculty of Health Sciences, La Trobe University, Australia	Mickle K.J., Biomechanics Research Laboratory, University of Wollongong, Australia; Munro B.J., Biomechanics Research Laboratory, University of Wollongong, Australia; Lord S.R., Prince of Wales Medical Research Institute, Sydney, Australia; Menz H.B., Musculoskeletal Research Centre, Faculty of Health Sciences, La Trobe University, Australia; Steele J.R., Biomechanics Research Laboratory, Univers…	Background: Hallux valgus and lesser toe deformities are highly prevalent foot problems in older people. One factor contributing to the development of these toe deformities is reduced toe flexor strength. As adequate toe flexor strength is also crucial in maintaining balance, it was hypothesised that poor toe flexor strength and toe deformities would increase the risk of falls in community-dwelli…	Elderly; Falls; Foot problems; Hallux valgus; Toe strength	Accidental Falls; Aged; Aged, 80 and over; Aging; Biomechanics; Female; Foot Deformities; Hallux Valgus; Humans; Male; Middle Aged; Risk; Toes; Biomechanics; Deformation; Elderly; Falls; Foot problems; Hallux valgus; Toe strength; adult; aged; article; controlled study; fall risk; female; flexor muscle; follow up; hallux valgus; human; major clinical study; male; muscle weakness; priority journal…	Australian Podiatry Education and Research Foundation; National Health and Medical Research Council, NHMRC	The authors wish to acknowledge financial support received from the National Health and Medical Research Council, Australia, and the Australian Podiatry Education and Research Foundation. A/Prof Menz is currently a National Health and Medical Research Council fellow (Clinical Career Development Award, ID: 433049).	K.J. Mickle; Biomechanics Research Laboratory, University of Wollongong, Australia; email: kmickle@uow.edu.au			2680033		CLBIE	19751956	English	Clin. Biomech.	Article	Final		Scopus	2-s2.0-70349873526
Mickle K.J.; Steele J.R.	Mickle, Karen J. (15769273500); Steele, Julie R. (7402403999)	15769273500; 7402403999	Obese older adults suffer foot pain and foot-related functional limitation	2015	Gait and Posture	42	4		442	447	5	51	10.1016/j.gaitpost.2015.07.013	https://www.scopus.com/inward/record.uri?eid=2-s2.0-84948711864&doi=10.1016%2fj.gaitpost.2015.07.013&partnerID=40&md5=541ffa8b878148adab9cd65712379a6c	Institute of Sport, Exercise and Active Living, College of Sport and Exercise Science, Victoria University, Footscray, 3011, VIC, Australia; Biomechanics Research Laboratory, Faculty of Science, Medicine and Health, University of Wollongong, Wollongong, 2522, NSW, Australia	Mickle K.J., Institute of Sport, Exercise and Active Living, College of Sport and Exercise Science, Victoria University, Footscray, 3011, VIC, Australia; Steele J.R., Biomechanics Research Laboratory, Faculty of Science, Medicine and Health, University of Wollongong, Wollongong, 2522, NSW, Australia	There is evidence to suggest being overweight or obese places adults at greater risk of developing foot complications such as osteoarthritis, tendonitis and plantar fasciitis. However, no research has comprehensively examined the effects of overweight or obesity on the feet of individuals older than 60 years of age. Therefore we investigated whether foot pain, foot structure, and/or foot function…	Aging; Foot; Muscle strength; Pain; Ultrasound	Aged; Aged, 80 and over; Cross-Sectional Studies; Female; Foot; Foot Diseases; Gait; Humans; Male; Middle Aged; Musculoskeletal Pain; Obesity; Overweight; Quality of Life; Surveys and Questionnaires; adult; aged; ankle; anthropometry; Article; Australian; body mass; controlled study; female; foot pain; gait; hallux; health status; human; joint function; major clinical study; male; obesity; preval…	Australian Podiatry Education and Research Foundation; National Health and Medical Research Council, NHMRC, (209799)	This work was supported by the National Health and Medical Research Council , Australia (grant number 209799 ) and the Australian Podiatry Education and Research Foundation. The manuscript was written while Dr Mickle was a National Health and Medical Post-doctoral Fellow (Overseas Clinical Training Fellowship, ID 1016521).	K.J. Mickle; Institute of Sport, Exercise and Active Living, College of Sport and Exercise Science, Victoria University, Footscray, 3011, Australia; email: karen.mickle@vu.edu.au		Elsevier	9666362		GAPOF	26260010	English	Gait Posture	Article	Final	All Open Access; Green Open Access	Scopus	2-s2.0-84948711864
Nagano H.; Begg R.	Nagano, Hanatsu (36814067800); Begg, Rezaul (7004340806)	36814067800; 7004340806	A shoe-insole to improve ankle joint mechanics for injury prevention among older adults	2021	Ergonomics	64	10		1271	1280	9	7	10.1080/00140139.2021.1918351	https://www.scopus.com/inward/record.uri?eid=2-s2.0-85109172306&doi=10.1080%2f00140139.2021.1918351&partnerID=40&md5=a1346c24d4aae32fb917a04ee3bfd4a5	Institute for Health and Sport (IHeS), Victoria University, Melbourne, Australia	Nagano H., Institute for Health and Sport (IHeS), Victoria University, Melbourne, Australia; Begg R., Institute for Health and Sport (IHeS), Victoria University, Melbourne, Australia	Technologies to assist senior individuals with active walking are important. This experiment aimed to investigate whether a customised insole geometry would reduce the risk of falls and locomotive injuries. The tested insole incorporated a built-in inclination to assist ankle dorsiflexion (2.2°) and eversion (4.5°). Twenty-six older adults and 30 younger counterparts undertook gait assessment wit…	ageing; falls prevention; shoe-insole; Walking	Aged; Ankle Joint; Biomechanical Phenomena; Gait; Humans; Knee Joint; Shoes; Walking; Biophysics; Deformation; Energy efficiency; Kinetic energy; Kinetics; Locomotives; Orthopedics; Orthotics; Potential energy; Walking aids; Centre of pressure; Contact Mechanics; Ground reaction forces; Injury prevention; Inter quartile ranges; Knee adduction moment; Low-cost solution; Minimum foot clearances; ag…					Taylor and Francis Ltd.	140139		ERGOA	33896396	English	Ergonomics	Article	Final	All Open Access; Green Open Access	Scopus	2-s2.0-85109172306
Qiu F.; Cole M.H.; Davids K.W.; Hennig E.M.; Silburn P.A.; Netscher H.; Kerr G.K.	Qiu, Feng (58434351200); Cole, Michael H. (25958682200); Davids, Keith W. (7003449117); Hennig, Ewald M. (57196699689); Silburn, Peter A. (6701568670); Netscher, Heather (54890760600); Kerr, Graham K. (7102158133)	58434351200; 25958682200; 7003449117; 57196699689; 6701568670; 54890760600; 7102158133	Effects of textured insoles on balance in people with Parkinson's disease	2013	PLoS ONE	8	12	e83309				48	10.1371/journal.pone.0083309	https://www.scopus.com/inward/record.uri?eid=2-s2.0-84892605860&doi=10.1371%2fjournal.pone.0083309&partnerID=40&md5=971ee5d2eb55175d4fd6b9815ec27607	Department of Neurology, Nanjing Brain Hospital, Nanjing Medical University, Nanjing, Jiangsu Province, China; Movement Neuroscience Program, Institute of Health and Biomedical Innovation, Queensland University of Technology, Brisbane, QLD, Australia; School of Exercise and Nutrition Sciences, Queensland University of Technology, Brisbane, QLD, Australia; School of Exercise Science, Australian Ca…	Qiu F., Department of Neurology, Nanjing Brain Hospital, Nanjing Medical University, Nanjing, Jiangsu Province, China, Movement Neuroscience Program, Institute of Health and Biomedical Innovation, Queensland University of Technology, Brisbane, QLD, Australia, School of Exercise and Nutrition Sciences, Queensland University of Technology, Brisbane, QLD, Australia; Cole M.H., Movement Neuroscience …	Background: Degradation of the somatosensory system has been implicated in postural instability and increased falls risk for older people and Parkinson's disease (PD) patients. Here we demonstrate that textured insoles provide a passive intervention that is an inexpensive and accessible means to enhance the somatosensory input from the plantar surface of the feet. Methods: 20 healthy older adults…		Accidental Falls; Aged; Female; Foot Orthoses; Humans; Male; Middle Aged; Parkinson Disease; Postural Balance; Posture; aged; anterior posterior axis; article; balance impairment; body equilibrium; clinical article; controlled clinical trial; controlled study; female; foam; human; male; Parkinson disease; shoe; somatosensory system; standing; textured insole; therapy effect						19326203		POLNC	24349486	English	PLoS ONE	Article	Final	All Open Access; Gold Open Access; Green Open Access	Scopus	2-s2.0-84892605860
Quinlan S.; Fong Yan A.; Sinclair P.; Hunt A.	Quinlan, Shayan (57217871873); Fong Yan, Alycia (53982451900); Sinclair, Peter (7102305075); Hunt, Adrienne (7201428177)	57217871873; 53982451900; 7102305075; 7201428177	The evidence for improving balance by strengthening the toe flexor muscles: A systematic review	2020	Gait and Posture	81			56	66	10	14	10.1016/j.gaitpost.2020.07.006	https://www.scopus.com/inward/record.uri?eid=2-s2.0-85087759349&doi=10.1016%2fj.gaitpost.2020.07.006&partnerID=40&md5=0b2252e9a8e451bddaca04e0a8f2f59f	Biomechanics Research Team, Discipline of Exercise and Sport Science, Sydney School of Health Sciences, Faculty of Medicine and Health, The University of Sydney, Australia	Quinlan S., Biomechanics Research Team, Discipline of Exercise and Sport Science, Sydney School of Health Sciences, Faculty of Medicine and Health, The University of Sydney, Australia; Fong Yan A., Biomechanics Research Team, Discipline of Exercise and Sport Science, Sydney School of Health Sciences, Faculty of Medicine and Health, The University of Sydney, Australia; Sinclair P., Biomechanics Re…	Background: Poor postural balance in the upright position is strongly correlated to morbidities, such as falls in older adult populations and to lower limb injuries in the younger populations. Good postural balance depends on muscular strength and the integration of neurological and muscular feedback mechanisms throughout the body. Since the interface with the ground is the plantar surface of eac…	Postural balance; Systematic review; Toe flexor strength	Female; Healthy Volunteers; Humans; Male; Middle Aged; Postural Balance; Toes; body equilibrium; Cinahl; Embase; feasibility study; feedback system; flexor muscle; foot muscle; grip strength; human; Medline; muscle strength; priority journal; quality control; randomized controlled trial (topic); Review; systematic review; timed up and go test; body equilibrium; female; male; middle aged; normal h…	University of Sydney Library	Elaine Tam, Academic Liaison Librarian, Faculty of Health Sciences, The University of Sydney Library	S. Quinlan; Biomechanics Research Team, Discipline of Exercise and Sport Science, Sydney School of Health Sciences, Faculty of Medicine and Health, The University of Sydney, Australia; email: squi6126@uni.sydney.edu.au		Elsevier B.V.	9666362		GAPOF	32679464	English	Gait Posture	Review	Final		Scopus	2-s2.0-85087759349
Raymond M.J.; Bramley-Tzerefos R.E.; Jeffs K.J.; Winter A.; Holland A.E.	Raymond, Melissa J. (55926682200); Bramley-Tzerefos, Rebecca E. (55926678800); Jeffs, Kimberley J. (15832065200); Winter, Adele (23971518800); Holland, Anne E. (7202996569)	55926682200; 55926678800; 15832065200; 23971518800; 7202996569	Systematic review of high-intensity progressive resistance strength training of the lower limb compared with other intensities of strength training in older adults	2013	Archives of Physical Medicine and Rehabilitation	94	8		1458	1472	14	125	10.1016/j.apmr.2013.02.022	https://www.scopus.com/inward/record.uri?eid=2-s2.0-84880921508&doi=10.1016%2fj.apmr.2013.02.022&partnerID=40&md5=2a05e8cd4396e2f4416702ee3cb57c9d	Department of Physiotherapy Caulfield Hospital, Alfred Health, Melbourne, VIC, Australia; Department of Physiotherapy, Northern Hospital, Northern Health, Melbourne, VIC, Australia; Department of Physiotherapy, La Trobe University, Melbourne, VIC, Australia	Raymond M.J., Department of Physiotherapy Caulfield Hospital, Alfred Health, Melbourne, VIC, Australia, Department of Physiotherapy, La Trobe University, Melbourne, VIC, Australia; Bramley-Tzerefos R.E., Department of Physiotherapy, Northern Hospital, Northern Health, Melbourne, VIC, Australia; Jeffs K.J., Department of Physiotherapy, Northern Hospital, Northern Health, Melbourne, VIC, Australia;…	Objective: To examine the effect of high-intensity progressive resistance strength training (HIPRST) on strength, function, mood, quality of life, and adverse events compared with other intensities in older adults. Data Sources: Online databases were searched from their inception to July 2012. Study Selection: Randomized controlled trials of HIPRST of the lower limb compared with other intensitie…	Aged; Rehabilitation; Resistance training; Review [publication type]	Age Factors; Aged; Humans; Lower Extremity; Muscle Strength; Outcome Assessment (Health Care); Physical Endurance; Quality of Life; Recovery of Function; Resistance Training; 1 repetition maximum; 1RM; Aged; CI; confidence interval; GDS; Geriatric Depression Scale; high-intensity progressive resistance strength training; HIPRST; LIPRST; low-intensity progressive resistance strength training; MIPR…	Alfred Health; Caulfield Research Trust	Supported by the Caulfield Research Trust , Alfred Health .	M.J. Raymond; C/o Physiotherapy Dept, Caulfield Hospital, Caulfield, VIC 3162, 260 Kooyong Rd, Australia; email: m.raymond@cgmc.org.au			1532821X		APMHA	23473702	English	Arch. Phys. Med. Rehabil.	Review	Final		Scopus	2-s2.0-84880921508
Sadler S.G.; Lanting S.M.; Searle A.T.; Spink M.J.; Chuter V.H.	Sadler, Sean G. (56090980000); Lanting, Sean M. (56644632400); Searle, Angela T. (56118213300); Spink, Martin J. (36849059100); Chuter, Vivienne H. (6507041535)	56090980000; 56644632400; 56118213300; 36849059100; 6507041535	Does a weight bearing equinus affect plantar pressure differently in older people with and without diabetes? A case control study	2021	Clinical Biomechanics	84		105324				3	10.1016/j.clinbiomech.2021.105324	https://www.scopus.com/inward/record.uri?eid=2-s2.0-85102832016&doi=10.1016%2fj.clinbiomech.2021.105324&partnerID=40&md5=31ec3715320ecac00fcffe563baa30ad	Faculty of Health and Medicine, School of Health Sciences, University of Newcastle, Australia; Priority Research Centre for Physical activity and Nutrition, University of Newcastle, Australia	Sadler S.G., Faculty of Health and Medicine, School of Health Sciences, University of Newcastle, Australia; Lanting S.M., Faculty of Health and Medicine, School of Health Sciences, University of Newcastle, Australia; Searle A.T., Faculty of Health and Medicine, School of Health Sciences, University of Newcastle, Australia; Spink M.J., Faculty of Health and Medicine, School of Health Sciences, Uni…	Background: A weight bearing ankle equinus has adverse effects on forefoot plantar pressure variables in older adults with diabetes, but it is unclear if this is also the case in older adults without diabetes. Methods: 40 older adults with diabetes (88% type 2, mean diabetes duration 17.6 ± 14.8 years) and 40 older adults without diabetes, matched for age (±3 years), sex and BMI (±2 BMI units) we…	Ankle joint motion; Biomechanics; Diabetes; Forefoot pressure; Peak plantar pressure; Pressure-time integral	Aged; Case-Control Studies; Diabetes Mellitus; Female; Foot; Humans; Male; Pressure; Weight-Bearing; Medical problems; Ankle joint motion; Equinus; Forefoot pressure; Older adults; Older People; Peak plantar pressure; Peak pressure; Plantar pressures; Pressure-time integral; Weight bearing; adverse outcome; aged; ankle; Article; biomechanics; body mass; case control study; clinical article; contr…	Hunter Medical Research Institute - Lions District 201N3 Diabetes Foundation	Hunter Medical Research Institute - Lions District 201N3 Diabetes Foundation held by the senior author.	S.G. Sadler; University of Newcastle, Ourimbah, 10 Chittaway Rd, 2258, Australia; email: sean.sadler@newcastle.edu.au		Elsevier Ltd	2680033		CLBIE	33756401	English	Clin. Biomech.	Article	Final		Scopus	2-s2.0-85102832016
Scott G.; Menz H.B.; Newcombe L.	Scott, Genevieve (15137266000); Menz, Hylton B. (7006568131); Newcombe, Lesley (55289255800)	15137266000; 7006568131; 55289255800	Age-related differences in foot structure and function	2007	Gait and Posture	26	1		68	75	7	246	10.1016/j.gaitpost.2006.07.009	https://www.scopus.com/inward/record.uri?eid=2-s2.0-34247210126&doi=10.1016%2fj.gaitpost.2006.07.009&partnerID=40&md5=5b7c167ba2d9201975fcb51d0b30e2eb	Department of Podiatry, School of Human Biosciences, La Trobe University, Bundoora, Vic. 3086, Australia; Musculoskeletal Research Centre, School of Physiotherapy, La Trobe University, Bundoora, Vic. 3086, Australia	Scott G., Department of Podiatry, School of Human Biosciences, La Trobe University, Bundoora, Vic. 3086, Australia; Menz H.B., Musculoskeletal Research Centre, School of Physiotherapy, La Trobe University, Bundoora, Vic. 3086, Australia; Newcombe L., Department of Podiatry, School of Human Biosciences, La Trobe University, Bundoora, Vic. 3086, Australia	The aim of this study was to compare foot characteristics and plantar force and pressure patterns in young and older people. Fifty young (mean age 20.9 ± 2.6 years) and 50 older (mean age 80.2 ± 5.7 years) people without foot problems underwent tests of foot posture, range of motion, strength, sensation and deformity. Plantar force and pressure distribution during gait were evaluated using a floo…	Ageing; Gait; Plantar pressure	Adult; Age Factors; Aged, 80 and over; Ankle; Female; Foot; Gait; Humans; Male; Pressure; Regression Analysis; aged; aging; ankle; article; body posture; clinical article; controlled study; disease severity; female; foot malformation; gait; hallux valgus; human; male; metatarsophalangeal joint; multiple regression; muscle weakness; plantaris muscle; prevalence; priority journal; range of motion; …			H.B. Menz; Musculoskeletal Research Centre, School of Physiotherapy, La Trobe University, Bundoora, Vic. 3086, Australia; email: h.menz@latrobe.edu.au			9666362		GAPOF	16945538	English	Gait Posture	Article	Final		Scopus	2-s2.0-34247210126
Searle MOsteo A.; Spink M.J.; Chuter V.H.	Searle MOsteo, A. (57204768342); Spink, M.J. (36849059100); Chuter, V.H. (6507041535)	57204768342; 36849059100; 6507041535	Validation of a weight bearing ankle equinus value in older adults with diabetes	2018	Journal of Foot and Ankle Research	11	1	62				9	10.1186/s13047-018-0306-x	https://www.scopus.com/inward/record.uri?eid=2-s2.0-85057127857&doi=10.1186%2fs13047-018-0306-x&partnerID=40&md5=b9906aba99228e1915a9d45cb99f7aa5	University of Newcastle, School of Health Sciences, Faculty of Health, PO Box 127, Ourimbah, 2258, NSW, Australia; University of Newcastle, Priority Research Centre for Physical Activity and Nutrition, PO Box 127, Ourimbah, 2258, NSW, Australia	Searle MOsteo A., University of Newcastle, School of Health Sciences, Faculty of Health, PO Box 127, Ourimbah, 2258, NSW, Australia; Spink M.J., University of Newcastle, School of Health Sciences, Faculty of Health, PO Box 127, Ourimbah, 2258, NSW, Australia; Chuter V.H., University of Newcastle, School of Health Sciences, Faculty of Health, PO Box 127, Ourimbah, 2258, NSW, Australia, University …	Background: Accurate measurement of ankle joint dorsiflexion is clinically important as a restriction has been linked to many foot and ankle pathologies, as well as increased ulcer risk and delayed ulcer healing in people with diabetes. Use of the reliable weight bearing (WB) Lunge test is limited as normal and restricted ranges for WB ankle joint dorsiflexion are not identified. Additionally the…	Ankle; Diabetes; Dorsiflexion; Equinus; Lunge	Adult; Aged; Ankle; Ankle Joint; Diabetes Complications; Diabetes Mellitus; Diabetic Neuropathies; Equinus Deformity; Female; Foot; Foot Deformities; Humans; Male; Pressure; Range of Motion, Articular; Weight-Bearing; adult; aged; ankle; diabetes mellitus; diabetic complication; diabetic neuropathy; female; foot; foot malformation; human; joint characteristics and functions; male; pathology; path…			A. Searle MOsteo; University of Newcastle, School of Health Sciences, Faculty of Health, Ourimbah, PO Box 127, 2258, Australia; email: Angela.Searle@newcastle.edu.au		BioMed Central Ltd.	17571146			30479667	English	J. Foot Ankle Res.	Article	Final	All Open Access; Gold Open Access; Green Open Access	Scopus	2-s2.0-85057127857
Sherrington C.; Menz H.B.	Sherrington, Catherine (35551709700); Menz, Hylton B. (7006568131)	35551709700; 7006568131	An evaluation of footwear worn at the time of fall-related hip fracture	2003	Age and Ageing	32	3		310	314	4	103	10.1093/ageing/32.3.310	https://www.scopus.com/inward/record.uri?eid=2-s2.0-0037769676&doi=10.1093%2fageing%2f32.3.310&partnerID=40&md5=e305841625943489f95ea252a4e6028b	Prince of Wales Medical Res. Inst., UNSW, Randwick, NSW 2031, High Street, Australia	Sherrington C., Prince of Wales Medical Res. Inst., UNSW, Randwick, NSW 2031, High Street, Australia; Menz H.B., Prince of Wales Medical Res. Inst., UNSW, Randwick, NSW 2031, High Street, Australia	Background: a range of footwear features have been shown to influence balance in older people, however, little is known about the relationships between inappropriate footwear, falls and hip fracture. Objectives: to describe the characteristics of footwear worn at the time of fall-related hip fracture and establish whether the features of the shoe influenced the type of fall associated with the fr…	Accidental falls; Hip fractures; Shoes	Accidental Falls; Aged; Aged, 80 and over; Evaluation Studies; Female; Hip Fractures; Humans; Male; Middle Aged; Shoes; Soleidae; aged; article; cognition; controlled study; disease association; falling; female; health hazard; hip fracture; human; major clinical study; male; priority journal; risk assessment; shoe; standardization; walking	Fondation Arthritis	This study forms part of the National Health and Medical Research Council Health Partnership in Injury—Prevention of Injuries in Older People. Funding was received from the Health Research Foundation Sydney South West and the Arthritis Foundation. Physiotherapy, medical and nursing staff at six Sydney Hospitals (Bankstown-Lidcombe, Liverpool, War Memorial, Balmain, Greenwich and Hunters Hill Priv…	C. Sherrington; Prince of Wales Medical Res. Inst., UNSW, Randwick, NSW 2031, High Street, Australia; email: c.sherrington@unsw.edu.au			20729		AANGA	12720618	English	Age Ageing	Article	Final	All Open Access; Bronze Open Access	Scopus	2-s2.0-0037769676
Sonter J.; Chuter V.	Sonter, Jennifer (56336665000); Chuter, Vivienne (6507041535)	56336665000; 6507041535	Associations between the toe brachial index and health-related quality of life in older people	2016	Health and Quality of Life Outcomes	14	1	50				2	10.1186/s12955-016-0451-5	https://www.scopus.com/inward/record.uri?eid=2-s2.0-85007415379&doi=10.1186%2fs12955-016-0451-5&partnerID=40&md5=3e1023d4f5a7be597f9557d45b3578de	School of Health Sciences, Health Precinct, University of Newcastle, PO Box 127, Ourimbah, 2258, NSW, Australia; School of Science and Health, Western Sydney University, Sydney, Australia; Priority Research Centre for Physical Activity and Nutrition, University of Newcastle, Ourimbah, Australia	Sonter J., School of Health Sciences, Health Precinct, University of Newcastle, PO Box 127, Ourimbah, 2258, NSW, Australia, School of Science and Health, Western Sydney University, Sydney, Australia; Chuter V., School of Health Sciences, Health Precinct, University of Newcastle, PO Box 127, Ourimbah, 2258, NSW, Australia, Priority Research Centre for Physical Activity and Nutrition, University of…	Background: Peripheral arterial disease is responsible for impaired health-related quality of life as a consequence of associated morbidity and mortality. The toe brachial index (TBI) provides non-invasive assessment of peripheral arterial health. Lower TBI values have been associated with foot ulceration, amputation and impaired healing, however, the relationship with health-related quality of l…	Peripheral arterial disease; Quality of life; Toe brachial index	Aged; Aged, 80 and over; Ankle Brachial Index; Cross-Sectional Studies; Female; Humans; Male; Middle Aged; New South Wales; Peripheral Arterial Disease; Quality of Life; adult; aged; Article; Australia; blood pressure measurement; cardiovascular parameters; controlled study; cross-sectional study; diabetes mellitus; emotion; female; human; major clinical study; male; mental health; pain; physical…	Ramaciotti Foundations	We thank all the participating investigators for their assistance with data collection for this study. The authors wish to acknowledge the financial support of an Establishment grant from the Clive and Vera Ramacotti Foundation. The funding sources had no involvement in this study. We also wish to acknowledge the assistance of all participating investigators.	J. Sonter; School of Health Sciences, Health Precinct, University of Newcastle, Ourimbah, PO Box 127, 2258, Australia; email: J.Sonter@uws.edu.au		BioMed Central Ltd.	14777525			27005297	English	Health Qual. Life Outcomes	Article	Final	All Open Access; Gold Open Access; Green Open Access	Scopus	2-s2.0-85007415379
Sonter J.A.; Chuter V.H.	Sonter, Jennifer A. (56336665000); Chuter, Vivienne H. (6507041535)	56336665000; 6507041535	Cross-sectional correlations between the toe brachial index and lower limb complications in older people	2017	International Wound Journal	14	1		74	78	4	0	10.1111/iwj.12552	https://www.scopus.com/inward/record.uri?eid=2-s2.0-84949963818&doi=10.1111%2fiwj.12552&partnerID=40&md5=3d92599a62a283d4447cb795752f2cff	School of Health Sciences, University of Newcastle, Ourimbah, Australia; School of Science and Health, Western Sydney University, Campbelltown, Australia; Priority Research Centre for Physical Activity and Nutrition, University of Newcastle, Newcastle, Australia	Sonter J.A., School of Health Sciences, University of Newcastle, Ourimbah, Australia, School of Science and Health, Western Sydney University, Campbelltown, Australia; Chuter V.H., School of Health Sciences, University of Newcastle, Ourimbah, Australia, Priority Research Centre for Physical Activity and Nutrition, University of Newcastle, Newcastle, Australia	The aim of the study was to investigate the relationship between the toe brachial index (TBI) and foot ulceration and amputation in older people. Two hundred and sixty-one participants meeting guidelines for lower limb vascular assessment had their toe and brachial blood pressure measured, medical records audited and signs and symptoms of peripheral arterial disease (PAD) recorded. Pearson's corr…	Foot; Peripheral arterial disease; Photoplethysmography; Toe brachial index; Wounds	Aged; Aged, 80 and over; Amputation; Ankle Brachial Index; Australia; Female; Foot Ulcer; Humans; Lower Extremity; Male; Middle Aged; Peripheral Arterial Disease; aged; Article; blood pressure measurement; controlled study; cross-sectional study; female; foot amputation; foot ulcer; human; leg disease; lower limb complication; major clinical study; male; medical history; peripheral occlusive arte…	Clive and Vera Ramacotti Foundation	The authors wish to acknowledge the financial support of an Establishment grant from the Clive and Vera Ramacotti Foundation. The funding sources had no involvement in this study. We also wish to acknowledge the assistance of all participating investigators. The authors of this study have no conflicts of interest to declare.	J.A. Sonter; School of Health Sciences, University of Newcastle, Ourimbah, Australia; email: J.Sonter@westernsydney.edu.au		Blackwell Publishing Ltd	17424801			26663492	English	Int. Wound J.	Article	Final	All Open Access; Green Open Access	Scopus	2-s2.0-84949963818
Spink M.J.; Fotoohabadi M.R.; Menz H.B.	Spink, Martin J. (36849059100); Fotoohabadi, Mohammad R. (9242833100); Menz, Hylton B. (7006568131)	36849059100; 9242833100; 7006568131	Foot and ankle strength assessment using hand-held dynamometry: Reliability and age-related differences	2010	Gerontology	56	6		525	532	7	118	10.1159/000264655	https://www.scopus.com/inward/record.uri?eid=2-s2.0-78049423939&doi=10.1159%2f000264655&partnerID=40&md5=d045a8a6dbad16abe8cde65051046adc	Musculoskeletal Research Centre, Faculty of Health Sciences, La Trobe University, Bundoora, VIC 3086, Australia; Department of Podiatry, Faculty of Health Sciences, La Trobe University, Bundoora, VIC, Australia	Spink M.J., Musculoskeletal Research Centre, Faculty of Health Sciences, La Trobe University, Bundoora, VIC 3086, Australia, Department of Podiatry, Faculty of Health Sciences, La Trobe University, Bundoora, VIC, Australia; Fotoohabadi M.R., Musculoskeletal Research Centre, Faculty of Health Sciences, La Trobe University, Bundoora, VIC 3086, Australia; Menz H.B., Musculoskeletal Research Centre, …	Background: Age-related reduction in lower limb muscle strength has been shown to be related to disability, falls and loss of independence. While there have been a number of studies on age-related changes in muscle strength, they have concentrated on more proximal muscle groups with little research into how ageing affects the muscles of the foot and ankle. Objective: To evaluate the intra- and in…	Foot strength; Hand-held dynamometry; Muscle strength	Adult; Age Factors; Aged; Aged, 80 and over; Aging; Ankle; Female; Hand Strength; Humans; Male; Muscle Contraction; Muscle Strength Dynamometer; Muscle, Skeletal; Reproducibility of Results; Sarcopenia; adult; ankle; article; clinical assessment; controlled study; dynamometry; female; foot; groups by age; hallux; hand held dynamometer; human; human experiment; male; muscle isometric contraction; …			M. J. Spink; Musculoskeletal Research Centre, Faculty of Health Sciences, La Trobe University, Bundoora, VIC 3086, Australia; email: m.spink@latrobe.edu.au			0304324X		GERND	19955706	English	Gerontology	Article	Final		Scopus	2-s2.0-78049423939
Spink M.J.; Fotoohabadi M.R.; Wee E.; Hill K.D.; Lord S.R.; Menz H.B.	Spink, Martin J. (36849059100); Fotoohabadi, Mohammad R. (9242833100); Wee, Elin (6603920212); Hill, Keith D. (35518345000); Lord, Stephen R. (7101831696); Menz, Hylton B. (7006568131)	36849059100; 9242833100; 6603920212; 35518345000; 7101831696; 7006568131	Foot and ankle strength, range of motion, posture, and deformity are associated with balance and functional ability in older adults	2011	Archives of Physical Medicine and Rehabilitation	92	1		68	75	7	144	10.1016/j.apmr.2010.09.024	https://www.scopus.com/inward/record.uri?eid=2-s2.0-78650632304&doi=10.1016%2fj.apmr.2010.09.024&partnerID=40&md5=c3cdc72c491eafadb158aa3ba624ab55	Musculoskeletal Research Centre, Faculty of Health Sciences, La Trobe University, Bundoora, VIC 3086, Australia; Department of Podiatry, Faculty of Health Sciences, La Trobe University, Bundoora, Australia; Division of Allied Health, Northern Health, Epping, Australia; Preventive and Public Health Division, National Ageing Research Institute, Parkville, Australia; School of Public Health and Comm…	Spink M.J., Musculoskeletal Research Centre, Faculty of Health Sciences, La Trobe University, Bundoora, VIC 3086, Australia, Department of Podiatry, Faculty of Health Sciences, La Trobe University, Bundoora, Australia; Fotoohabadi M.R., Musculoskeletal Research Centre, Faculty of Health Sciences, La Trobe University, Bundoora, VIC 3086, Australia; Wee E., Musculoskeletal Research Centre, Faculty …	Spink MJ, Fotoohabadi MR, Wee E, Hill KD, Lord SR, Menz HB. Foot and ankle strength, range of motion, posture, and deformity are associated with balance and functional ability in older adults. Objective To determine the extent to which measures of foot and ankle strength, range of motion, posture, and deformity are associated with performance in a battery of balance and functional ability tests i…	Accidental falls; Ankle; Foot; Postural balance; Rehabilitation; Strength	Aged; Aged, 80 and over; Ankle; Cross-Sectional Studies; Female; Foot; Humans; Male; Muscle Strength; Muscle Strength Dynamometer; Postural Balance; Posture; Range of Motion, Articular; accidental injury; aged; aging; ankle; arthritis; article; Australia; body mass; body posture; clinical examination; comorbidity; cross-sectional study; diabetes mellitus; dynamometry; exercise test; falling; foot…	National Health and Medical Research Council, NHMRC, (433027); La Trobe University, (501594)	Supported by the National Health and Medical Research Council of Australia (National Health and Medical Research Council Primary Health Care Project Grant, ID: 433027 ) and the La Trobe University Central Large Grant Scheme (ID: 501594 ). H.B.M. is currently a National Health and Medical Research Council fellow (Clinical Career Development Award, ID: 433049 ).	M. J. Spink; Musculoskeletal Research Centre, Faculty of Health Sciences, La Trobe University, Bundoora, VIC 3086, Australia; email: m.spink@latrobe.edu.au			39993		APMHA	21187207	English	Arch. Phys. Med. Rehabil.	Article	Final		Scopus	2-s2.0-78650632304
Spink M.J.; Fotoohabadi M.R.; Wee E.; Landorf K.B.; Hill K.D.; Lord S.R.; Menz H.B.	Spink, Martin J (36849059100); Fotoohabadi, Mohammad R (9242833100); Wee, Elin (6603920212); Landorf, Karl B (6602380274); Hill, Keith D (35518345000); Lord, Stephen R (7101831696); Menz, Hylton B (7006568131)	36849059100; 9242833100; 6603920212; 6602380274; 35518345000; 7101831696; 7006568131	Predictors of adherence to a multifaceted podiatry intervention for the prevention of falls in older people	2011	BMC Geriatrics	11		51				14	10.1186/1471-2318-11-51	https://www.scopus.com/inward/record.uri?eid=2-s2.0-80052021997&doi=10.1186%2f1471-2318-11-51&partnerID=40&md5=89bca8dd244d34b22478f405c9caf522	Musculoskeletal Research Centre, Faculty of Health Sciences, La Trobe University, Bundoora, VIC, Australia; Department of Podiatry, Faculty of Health Sciences, La Trobe University, Bundoora, VIC, Australia; Division of Allied Health, Northern Health, Epping, VIC, Australia; Preventive and Public Health Division, National Ageing Research Institute, Parkville, VIC, Australia; Neuroscience Research …	Spink M.J., Musculoskeletal Research Centre, Faculty of Health Sciences, La Trobe University, Bundoora, VIC, Australia, Department of Podiatry, Faculty of Health Sciences, La Trobe University, Bundoora, VIC, Australia; Fotoohabadi M.R., Musculoskeletal Research Centre, Faculty of Health Sciences, La Trobe University, Bundoora, VIC, Australia; Wee E., Musculoskeletal Research Centre, Faculty of He…	Background: Despite emerging evidence that foot problems and inappropriate footwear increase the risk of falls, there is little evidence as to whether foot-related intervention strategies can be successfully implemented. The aim of this study was to evaluate adherence rates, barriers to adherence, and the predictors of adherence to a multifaceted podiatry intervention for the prevention of falls …		Accidental Falls; Aged; Aged, 80 and over; Exercise Therapy; Female; Humans; Male; Orthotic Devices; Patient Compliance; Podiatry; Predictive Value of Tests; Risk Factors; aged; article; clinical trial; comparative study; controlled clinical trial; controlled study; economics; falling; female; human; kinesiotherapy; male; methodology; orthotics; patient compliance; podiatry; predictive value; psy…	National Health and Medical Research Council, NHMRC, (433049); La Trobe University	This study was funded by the National Health and Medical Research Council of Australia and the La Trobe University Central Large Grant Scheme. HBM is currently a National Health and Medical Research Council Fellow (Clinical Career Development Award, ID: 433049). The foot orthoses in this study were provided by Foot Science International Ltd, Christchurch, New Zealand. The study funders played no …	H.B. Menz; Musculoskeletal Research Centre, Faculty of Health Sciences, La Trobe University, Bundoora, VIC, Australia; email: h.menz@latrobe.edu.au			14712318			21871080	English	BMC Geriatr.	Article	Final	All Open Access; Gold Open Access; Green Open Access	Scopus	2-s2.0-80052021997
Tavakkoli Oskouei S.; Malliaras P.; Jansons P.; Hill K.; Soh S.-E.; Jaberzadeh S.; Perraton L.	Tavakkoli Oskouei, Sanam (57216363523); Malliaras, Peter (12773270500); Jansons, Paul (57194606423); Hill, Keith (35518345000); Soh, Sze-Ee (36188967000); Jaberzadeh, Shapour (6603095266); Perraton, Luke (36089288700)	57216363523; 12773270500; 57194606423; 35518345000; 36188967000; 6603095266; 36089288700	Is Ankle Plantar Flexor Strength Associated with Balance and Walking Speed in Healthy People? A Systematic Review and Meta-Analysis	2021	Physical Therapy	101	4					10	10.1093/ptj/pzab018	https://www.scopus.com/inward/record.uri?eid=2-s2.0-85105692195&doi=10.1093%2fptj%2fpzab018&partnerID=40&md5=b1cab67d702657392847561900b4cab1	Department of Physiotherapy, School of Primary and Allied Health Care, Faculty of Medicine, Nursing and Health Sciences, Monash University, VIC, Australia; Bone and Muscle Health Research Group, School of Clinical Sciences, Monash Health, Monash Medical Centre, VIC, Australia; Ageing and Independent Living (RAIL) Research Centre, Monash University, VIC, Australia; Department of Epidemiology and P…	Tavakkoli Oskouei S., Department of Physiotherapy, School of Primary and Allied Health Care, Faculty of Medicine, Nursing and Health Sciences, Monash University, VIC, Australia; Malliaras P., Department of Physiotherapy, School of Primary and Allied Health Care, Faculty of Medicine, Nursing and Health Sciences, Monash University, VIC, Australia; Jansons P., Bone and Muscle Health Research Group, …	Objective: The purpose of this study was to investigate the association between ankle plantar flexor muscle (PF) strength and balance and walking speed in healthy adults. Methods: Four databases (Ovid MEDLINE, Ovid EMBASE, CINAHL Plus, and SPORTDiscus) were searched from inception to December 2019. Studies with any design were included if the association between PF strength and balance and walkin…	Aging; Ankle Joint; Balance; Gait; Mobility; Muscle Strength	Ankle Joint; Healthy Volunteers; Humans; Muscle Strength; Postural Balance; Walking Speed; adult; aged; aging; ankle; article; Cinahl; controlled study; eligibility; Embase; female; flexor muscle; human; male; Medline; meta analysis; muscle strength; systematic review; torque; walking speed; ankle; body equilibrium; muscle strength; normal human; physiology; walking speed			S. Tavakkoli Oskouei; Department of Physiotherapy, School of Primary and Allied Health Care, Faculty of Medicine, Nursing and Health Sciences, Monash University, Australia; email: sanam.tavakkoli@monash.edu		Oxford University Press	319023		PTHEA	33481996	English	Phys. Ther.	Article	Final	All Open Access; Bronze Open Access; Green Open Access	Scopus	2-s2.0-85105692195
Waddington G.S.; Adams R.D.	Waddington, Gordon S. (6602760755); Adams, Roger D. (7403936302)	6602760755; 7403936302	The Effect of a 5-Week Wobble-Board Exercise Intervention on Ability to Discriminate Different Degrees of Ankle Inversion, Barefoot and Wearing Shoes: A Study in Healthy Elderly	2004	Journal of the American Geriatrics Society	52	4		573	576	3	67	10.1111/j.1532-5415.2004.52164.x	https://www.scopus.com/inward/record.uri?eid=2-s2.0-1842784024&doi=10.1111%2fj.1532-5415.2004.52164.x&partnerID=40&md5=d710904b870ada944d8c9be289cb347e	School of Physiotherapy, University of Sydney, Australia, Lidcombe, NSW, Australia; Canberra Research Annexe, School of Physiotherapy, University of Sydney, Australia, Woden, ACT 2605, PO Box 11, Australia	Waddington G.S., School of Physiotherapy, University of Sydney, Australia, Lidcombe, NSW, Australia, Canberra Research Annexe, School of Physiotherapy, University of Sydney, Australia, Woden, ACT 2605, PO Box 11, Australia; Adams R.D., School of Physiotherapy, University of Sydney, Australia, Lidcombe, NSW, Australia	OBJECTIVES: There is some evidence of an improvement in falls risk in the elderly after completing a wobble-board training program. This study examined the effects of wobble-board training on ability to discriminate between different extents of ankle inversion movements in a group of older subjects, tested wearing shoes and barefoot. DESIGN: A randomized, controlled, crossover pilot study. SETTIN…	Ankle movement/inversion; Fall prevention; Wobble-board exercise	Accidental Falls; Aged; Aged, 80 and over; Analysis of Variance; Ankle; Attention; Australia; Cross-Over Studies; Discrimination (Psychology); Exercise Therapy; Geriatric Assessment; Humans; Musculoskeletal Equilibrium; Pilot Projects; Proprioception; Risk Factors; ROC Curve; Shoes; Supination; Time Factors; Treatment Outcome; accuracy; aged; ankle; ankle injury; article; body movement; clinical …			G.S. Waddington; Canberra Research Annexe, School of Physiotherapy, University of Sydney, Australia, Woden, ACT 2605, PO Box 11, Australia; email: g.waddington@fhs.usyd.edu.au			28614		JAGSA	15066073	English	J. Am. Geriatr. Soc.	Article	Final		Scopus	2-s2.0-1842784024
Zammit G.V.; Menz H.B.; Munteanu S.E.; Landorf K.B.	Zammit, Gerard V. (16403711200); Menz, Hylton B. (7006568131); Munteanu, Shannon E. (6603593059); Landorf, Karl B. (6602380274)	16403711200; 7006568131; 6603593059; 6602380274	Plantar pressure distribution in older people with osteoarthritis of the first metatarsophalangeal joint (Hallux limitus/rigidus)	2008	Journal of Orthopaedic Research	26	12		1665	1669	4	70	10.1002/jor.20700	https://www.scopus.com/inward/record.uri?eid=2-s2.0-56749170801&doi=10.1002%2fjor.20700&partnerID=40&md5=4cc576d3069910306d89a7ae223f0b8a	Musculoskeletal Research Centre, Faculty of Health Sciences, La Trobe University, Bundoora, VIC 3086, Australia; Department of Podiatry, Faculty of Health Sciences, La Trobe University, Bundoora, VIC 3086, Australia	Zammit G.V., Musculoskeletal Research Centre, Faculty of Health Sciences, La Trobe University, Bundoora, VIC 3086, Australia; Menz H.B., Musculoskeletal Research Centre, Faculty of Health Sciences, La Trobe University, Bundoora, VIC 3086, Australia; Munteanu S.E., Musculoskeletal Research Centre, Faculty of Health Sciences, La Trobe University, Bundoora, VIC 3086, Australia, Department of Podiatr…	The purpose of this study was to evaluate differences in dynamic plantar pressure distribution between older people with and without radiographically confirmed osteoarthritis (OA) of the first metatarsophalangeal joint (first MPJ) of the foot. Dynamic plantar pressure recordings using the TekScan MatScan® system were obtained during barefoot level walking in 40 older participants; 20 with radiogr…	Hallux limitus; Hallux rigidus; Metatarsophalangeal joint; Osteoarthritis; Plantar pressures	Aged; Aged, 80 and over; Biomechanics; Case-Control Studies; Female; Foot; Hallux; Humans; Male; Metatarsophalangeal Joint; Middle Aged; Osteoarthritis; Weight-Bearing; adult; aged; aging; article; clinical article; controlled study; device; female; foot; hallux rigidus; human; joint pressure; limb movement; male; metatarsophalangeal joint; osteoarthritis; plantar pressure; priority journal; radi…			G. V. Zammit; Musculoskeletal Research Centre, Faculty of Health Sciences, La Trobe University, Bundoora, VIC 3086, Australia; email: g.zammit@latrobe.edu.au			7360266		JORED	18634037	English	J. Orthop. Res.	Article	Final	All Open Access; Bronze Open Access	Scopus	2-s2.0-56749170801
White J.; Maier A.B.; Iacobaccio L.; Iseli R.	White, Josephine (59185451500); Maier, Andrea B. (55484896000); Iacobaccio, Laura (57211625057); Iseli, Rebecca (23008762400)	59185451500; 55484896000; 57211625057; 23008762400	Foot Problems in Older Adults Presenting to a Falls and Balance Clinic	2024	Gerontology	70	7		732	740	8	1	10.1159/000539160	https://www.scopus.com/inward/record.uri?eid=2-s2.0-85196704242&doi=10.1159%2f000539160&partnerID=40&md5=ea97f1330077503d41d5133936e3619c	Department of Medicine, Dentistry and Health Science, University of Melbourne, Parkville, VIC, Australia; Department of Medicine and Aged Care, The Royal Melbourne Hospital, The University of Melbourne, Parkville, VIC, Australia; Department of Human Movement Sciences, Vrije Universiteit Amsterdam, Amsterdam Movement Sciences, Amsterdam, Netherlands; Healthy Longevity Translational Research Progra…	White J., Department of Medicine, Dentistry and Health Science, University of Melbourne, Parkville, VIC, Australia; Maier A.B., Department of Medicine and Aged Care, The Royal Melbourne Hospital, The University of Melbourne, Parkville, VIC, Australia, Department of Human Movement Sciences, Vrije Universiteit Amsterdam, Amsterdam Movement Sciences, Amsterdam, Netherlands, Healthy Longevity Transla…	Introduction: Foot problems, including musculoskeletal problems, peripheral neuropathy, peripheral arterial disease and dermatologic pathology are common in older adults and are associated with an increased risk of falling. Multicomponent podiatry interventions have been shown to reduce the incidence of falls. This paper aimed to identify older adults requiring podiatry input in a Falls and Balan…	Aged; Falls; Foot; Foot diseases; Podiatry	Accidental Falls; Aged; Aged, 80 and over; Cohort Studies; Cross-Sectional Studies; Female; Foot Diseases; Geriatric Assessment; Humans; Male; Podiatry; Postural Balance; Referral and Consultation; Shoes; aged; ankle; Article; claw toe; cohort analysis; collaborative care team; controlled study; cross-sectional study; demographics; falling; fear of falling; female; foot care; foot disease; frailt…			R. Iseli; Department of Medicine and Aged Care, The Royal Melbourne Hospital, The University of Melbourne, Parkville, Australia; email: rebecca.iseli@mh.org.au		S. Karger AG	0304324X		GERND	38697042	English	Gerontology	Article	Final		Scopus	2-s2.0-85196704242
